# Supplementary material for: Mass Spectrometry-Based Characterization of the Virion Proteome, Phosphoproteome, and Associated Kinase Activity of Human Cytomegalovirus
Source: Microorganisms. 2020 May 30;8(6):820. doi: 10.3390/microorganisms8060820 (PMC7357008; doi:10.3390/microorganisms8060820)
Supplement: Supplementary file 1 [file microorganisms-08-00820-s001.zip › Table S1.xlsx]

## Sheet: Viral proteins
Table S1: Viral proteins identified by MS-based proteomics in HCMV virions
The proteins identified in the four studies are listed. They are grouped according to their localisation within virion. The number of peptides identified for each protein in each work is indicated (columns D, E, F and G). For proteins identified in the original dataset accompanying this work (column G), a color code indicates if the protein was identified in the three biological replicates (dark …
Uniprot accession	Protein name	Gene name	Varnum et al.	Reyda et al.	Rieder et al.	Couté et al.	Estimated stoichio ( Varnum et al.)	Estimated stoichio (Reyda et al.)	Estimated stoichio (Couté et al.)	Estimated stoichio (Yu et al.)
Capsid							0.315369	0.158341	0.214775
P16729	Major capsid protein	UL86 / MCP	149	84	273	120	1	1	1	1
P16728	Triplex capsid protein 2	UL85 / TRX2	22	21	21	31	0.466667	0.452	0.874336	0.535714
P16783	Triplex capsid protein 1	UL46 / TRX1	20	19	25	16	0.25	0.159	0.264915	0.267857
P16726	Capsid vertex component 2	UL77 / CVC2	14	27	30	34	0.1	0.024	0.0435897
P16799	Capsid vertex component 1	UL93 / CVC1	15	25	6	24		0.069	0.018183
Q7M6N6	Small capsomere-interacting protein	UL48A / sCP	8	4	8	2	2.1	0.143	0.0125795	1
P16735	Portal protein	UL104 / PORT	9	33	3	17	0.0666667	0.009	0.0102655
P16753/B8YEA6	Capsid scaffolding protein	UL80/UL80.5	37	8	17	12	1.28333	0.011	0.0551269
Envelope							0.127745	0.109405	0.197598
P16733	Envelope glycoprotein M	UL100 / gM	13	8	26	5	1.53333	0.291	0.941856
P06473	Envelope glycoprotein B	UL55 / gB	23	55	69	54	0.233333	0.429	0.422831
P16795	Envelope glycoprotein N	UL73 / gN	2	2	5	1		0.17	0.19754
P12824	Envelope glycoprotein H	UL75 / gH	22	25	29	26	0.1	0.098	0.168241
O39920	Protein UL41A	UL41A	2	2	3	4		0.024	0.0846822
P69338	Envelope glycoprotein UL132	UL132	8	12	25	11	0.0666667	0.062	0.0739566
P16808	Protein IRL10	RL10 / TRL10	5	9	13	2	0.0333333	0.143	0.0606938
P16832	Envelope glycoprotein L	UL115 / gL	11	11	9	8	0.0833333	0.029	0.0372357
P16750	Glycoprotein O	UL74 / gO	4	14	9	5		0.014	0.0139189
P16739	Viral Fc-gamma receptor-like protein UL119	UL119/UL118	2	6	9	3	0.0833333	0.013	0.0110571
P16833	Uncharacterized protein UL116	UL116		4	4	2		0.017	0.083627
P16837	Uncharacterized protein UL128	UL128				2			0.00109355
Tegument							0.548902	0.721143	0.55603
P06725	65 kDa phosphoprotein	UL83 / pp65	123	34	166	62	2.56667	4.353	1.71836
P06726	Protein pp71	UL82 / pp71	70	26	74	34	1.48333	0.906	1.09912
P08318	Large structural phosphoprotein	UL32 / pp150	135	63	192	90	1.51667	0.866	0.984837	0.803571
P16800	Cytoplasmic envelopment protein 2	UL94	12	13	50	21	0.2	0.557	0.360763
P13200	Cytoplasmic envelopment protein 3	UL99 / pp28	9	8	21	6		0.188	0.340214
P16784	Inner tegument protein	UL47	64	53	67	59	0.25	0.159	0.282552
P16785	Large tegument protein deneddylase	UL48	111	106	156	109	1.46667	0.229	0.255055
P16731	Protein UL88	UL88	17	26	28	40	0.116667	0.163	0.217782
P16761	Phosphoprotein 85	UL25 / pp85	60	37	102	34	0.366667	0.304	0.16846
P16782	Ribonucleoside-diphosphate reductase large subunit-like protein	UL45 / RIR1	52	59	113	52	0.783333	0.12	0.111182
P16734	Cytoplasmic envelopment protein 1	UL103	8	9	6	16	0.0166667	0.011	0.0626666
P09722	Early nuclear protein HWLF1	US22	2	20	32	29	0.0166667	0.009	0.0570971
P16823	Tegument protein UL51 homolog	UL71	12	18	26	21	0.0166667	0.059	0.0519988
P16762	Tegument protein UL26	UL26	10	16	24	15	0.0166667	0.053	0.0486886
P16760	Protein UL24	UL24	9	15	16	14	0.0166667	0.03	0.0461722
P16766	Protein UL35	UL35	42	34	48	29	0.0833333	0.032	0.0377026
P16788	Serine/threonine protein kinase UL97	UL97	13	31	52	22	0.0166667	0.029	0.0156416
P16749	mRNA export factor ICP27 homolog	UL69	7	11	37	16		0.004	0.0148505
P09695	Protein HHLF1	TRS1	23	29	63	29	0.1	0.012	0.00986034
P09715	Protein IRS1	IRS1	17	31	57	26	0.133333	0.106	0.00729554
P16781	Tegument protein UL43	UL43	10	29	24	14		0.313	0.00725935
P16787	Protein UL96	UL96	1		3	2			0.00148143
P09701	Tegument protein US23	US23	1		2	3			0.000720856
P09700	Tegument protein US24	US24	2			3			0.000325538
Unknown Particle Location							0.00798403	0.0111102	0.0315963
P16849	G-protein coupled receptor homolog UL33	UL33	4	8	18	2	0.0166667	0.044	0.0200026
P09703	G-protein coupled receptor homolog US27	US27	4	10	11	8	0.0333333	0.032	0.108285
B8YE79	DNA polymerase processivity subunit	UL44	9	19	28	19	0.0166667	0.031	0.0749051
P19893	Viral transcription factor IE2	UL122	4	11	15	11		0.006	0.00479772
P16727	Protein UL84	UL84	3	16	26	12		0.003	0.00777594
P17151	Early phosphoprotein p84	UL112/UL113	4	4	5	7		0.002	0.00993528
P16791	Nuclear egress protein 2	UL50 / NEC2	4	5	6	6		0.002	0.00393759
P16793	Packaging protein UL32 homolog	UL52		8	5	16		0.005	0.00767228
P16789	Alkaline nuclease	UL98		11	16	18		0.003	0.0100545
P17147	Major DNA-binding protein	UL57 / DBP	1		38	41			0.0401939
P16732	Tripartite terminase subunit 3	UL89 / TRM3	1		9	9			0.0010064
P16809	Viral Fc-gamma receptor-like protein IR11	IR11 / gp34		2		2		0.002	0.000776957
P16769	Uracil-DNA glycosylase	UL114		2		2		0.001	0.00196688
P08546	DNA polymerase catalytic subunit	UL54	1			3			0.000156364
P16845	Glycoprotein UL22A	UL22A	1		1		0.0333333
P09714	Uncharacterized protein HQLF3	US1			7	4			0.00718752
P13202	55 kDa immediate-early protein 1	UL123			2	7			0.00482275
P16812	Transcriptional regulator UL34	UL34			2	4			0.00278396
P69332	G-protein coupled receptor homolog US28	US28			1	2			0.0019346
P09719	Uncharacterized protein HVLF4	US14			3	1			0.000196674
P09721	Uncharacterized protein HVLF6	US12			1	1			not quantified
C1BEG5	Envelope glycoprotein 24 (Fragment)	UL74A				1			0.0196353
P16770	Protein UL117	UL117				3			0.00398522
P16794	Nuclear egress protein 1	UL53 / NEC1				2			0.000925003
P16724	Tripartite terminase subunit 1	UL56 / TRM1				8			0.000659118
B8YEH9	Membrane protein US20	US20				1			0.000630921
P16810	Uncharacterized protein IRL12	RL12 / TRL12				1			0.000418055
P16827	DNA helicase/primase complex-associated protein	UL102				3			0.000396929
P17149	DNA primase	UL70				5			0.000228439
P16847	Uncharacterized protein UL28	UL28				1			not quantified
P21602	Protein TRL14	TRL14	1
P16779	Apoptosis inhibitor UL38	UL38	1
P16776	Protein UL5	UL5	1
P16792	Tripartite terminase subunit 2	UL51 / TRM2	1
P16824	Deoxyuridine 5'-triphosphate nucleotidohydrolase	UL72 / DUT	1				0.0333333
P16752	Protein UL79	UL79	1
P69334	Transmembrane protein US18	US18			1
P16736	DNA replication helicase	UL105			1
