# Supplementary material for: Mass Spectrometry-Based Characterization of the Virion Proteome, Phosphoproteome, and Associated Kinase Activity of Human Cytomegalovirus
Source: Microorganisms. 2020 May 30;8(6):820. doi: 10.3390/microorganisms8060820 (PMC7357008; doi:10.3390/microorganisms8060820)
Supplement: Supplementary file 1 [file microorganisms-08-00820-s001.zip › Table S2.xlsx]

## Sheet: Host proteins
Table S2: Host proteins identified by MS-based proteomics in HCMV virions
The proteins identified in the different studies are listed (columns D, E, F and G). For proteins identified in the original dataset accompanying this work (column G), a color code indicates if the protein was identified in the three biological replicates (dark red), in two biological replicates (medium red), or in one biological replicate (light red). Finally, the stoichiometry of each quantifie…
Accession	Protein name	Gene name	Varnum et al.	Reyda et al.	Rieder et al.	Couté et al.	Estimated Stoichio (Reyda et al.)	Estimated Stoichio (Couté et al.)
P07355	Annexin A2	ANXA2					0.0710399	0.19421
P04406	Glyceraldehyde-3-phosphate dehydrogenase	GAPDH					0.0738396	0.151646
Q06830	Peroxiredoxin-1	PRDX1					0.0151999	0.140388
P07737	Profilin-1	PFN1					0.0184598	0.121028
P08238	Heat shock protein HSP 90-beta	HSP90AB1					0.0136663	0.12045
P26641	Elongation factor 1-gamma	EEF1G					0.00665963	0.111077
P14618	Pyruvate kinase PKM	PKM					0.0209616	0.100128
P62937	Peptidyl-prolyl cis-trans isomerase A	PPIA					0.0499051	0.0979333
P06733	Alpha-enolase	ENO1					0.0125553	0.0914914
P00338	L-lactate dehydrogenase A chain	LDHA					0.00618806	0.0826063
P13639	Elongation factor 2	EEF2					0.0301956	0.076131
P63104	14-3-3 protein zeta/delta	YWHAZ					0.0160155	0.0644345
P07195	L-lactate dehydrogenase B chain	LDHB					0.00294693	0.0619706
P10599	Thioredoxin	TXN					0.0343764	0.0611298
P07900	Heat shock protein HSP 90-alpha	HSP90AA1					0.0125534	0.0588308
P11021	Endoplasmic reticulum chaperone BiP	HSPA5					0.0178601	0.0585927
Q00610	Clathrin heavy chain 1	CLTC					0.00950085	0.0534676
P23528	Cofilin-1	CFL1					0.0131088	0.0505599
P04083	Annexin A1	ANXA1					0.00741047	0.0489332
P62979	Ubiquitin-40S ribosomal protein S27a	RPS27A					0.00474002	0.0470839
P62258	14-3-3 protein epsilon	YWHAE					0.0165201	0.0454886
P27348	14-3-3 protein theta	YWHAQ					0.013858	0.0435377
Q08431	Lactadherin	MFGE8					0.0272693	0.0419228
P60174	Triosephosphate isomerase	TPI1					0.0049369	0.0417426
P08758	Annexin A5	ANXA5					0.00709042	0.0402345
P11142	Heat shock cognate 71 kDa protein	HSPA8					0.0504049	0.0339146
P30101	Protein disulfide-isomerase A3	PDIA3					0.00715548	0.0336182
P05023	Sodium/potassium-transporting ATPase subunit alpha-1	ATP1A1					0.00481356	0.0329082
P29401	Transketolase	TKT					0.00522991	0.0324248
P14625	Endoplasmin	HSP90B1					0.0118434	0.0309208
P60842	Eukaryotic initiation factor 4A-I	EIF4A1					0.0106997	0.0296014
P84077	ADP-ribosylation factor 1	ARF1					0.0189007	0.0292857
P00558	Phosphoglycerate kinase 1	PGK1					0.00711267	0.0290804
P08133	Annexin A6	ANXA6					0.00553802	0.026307
P08670	Vimentin	VIM					0.0110087	0.025693
P07437	Tubulin beta chain	TUBB					0.0290007	0.0248685
P68104	Elongation factor 1-alpha 1	EEF1A1					0.0778482	0.0231737
P62136	Serine/threonine-protein phosphatase PP1-alpha catalytic subunit	PPP1CA					0.0162255	0.0225402
P27797	Calreticulin	CALR					0.00880731	0.021747
P46940	Ras GTPase-activating-like protein IQGAP1	IQGAP1					0.0465116	0.0199168
P35579	Myosin-9	MYH9					0.349903	0.0167902
P26038	Moesin	MSN					0.0195594	0.0160018
P68400	Casein kinase II subunit alpha	CSNK2A1					0.0145803	0.0148506
P37802	Transgelin-2	TAGLN2					0.00685374	0.01462
P15144	Aminopeptidase N	ANPEP					0.0143547	0.0135582
P21333	Filamin-A	FLNA					0.00554784	0.0131163
P18206	Vinculin	VCL					0.0193855	0.0128136
Q14974	Importin subunit beta-1	KPNB1					0.00567911	0.0117102
P08195	4F2 cell-surface antigen heavy chain	SLC3A2					0.00404774	0.0116522
Q15654	Thyroid receptor-interacting protein 6	TRIP6					0.0177595	0.011643
P12814	Alpha-actinin-1	ACTN1					0.00528766	0.0114448
P31946	14-3-3 protein beta/alpha	YWHAB					0.0114632	0.00963859
P30153	Serine/threonine-protein phosphatase 2A 65 kDa regulatory subunit A alpha isoform	PPP2R1A					0.0255078	0.00911786
P50395	Rab GDP dissociation inhibitor beta	GDI2					0.00720166	0.007744
P19784	Casein kinase II subunit alpha'	CSNK2A2					0.00377791	0.00561541
A0A2R8YFE2	Actin, cytoplasmic 1 (Fragment)	ACTB					0.185663	0.00285113
P54652	Heat shock-related 70 kDa protein 2	HSPA2					0.00500629	0.00140973
O00571	ATP-dependent RNA helicase DDX3X	DDX3X					0.00966405	0.00136923
P62993	Growth factor receptor-bound protein 2	GRB2					0.0035959	0.0013627
Q71U36	Tubulin alpha-1A chain	TUBA1A					0.0207748
P0DMV8	Heat shock 70 kDa protein 1A	HSPA1A					0.0112025	0.0541556
Q92499	ATP-dependent RNA helicase DDX1	DDX1						0.00214967
P31689	DnaJ homolog subfamily A member 1	DNAJA1						0.0115929
P09382	Galectin-1	LGALS1					0.0301663	0.198292
Q562R1	Beta-actin-like protein 2	ACTBL2					0.000978648	0.128603
P62805	Histone H4	H4C1					0.011048	0.0739364
P62241	40S ribosomal protein S8	RPS8					0.0096908	0.0588769
P63000	Ras-related C3 botulinum toxin substrate 1	RAC1					0.00496002	0.0536409
P62826	GTP-binding nuclear protein Ran	RAN					0.0066738	0.0526205
P09211	Glutathione S-transferase P	GSTP1					0.00575305	0.0502798
P23396	40S ribosomal protein S3	RPS3					0.00514736	0.0498143
P23526	Adenosylhomocysteinase	AHCY					0.00242546	0.0474296
P04075	Fructose-bisphosphate aldolase A	ALDOA					0.00731634	0.0472554
P26447	Protein S100-A4	S100A4					0.00353451	0.0442492
P18124	60S ribosomal protein L7	RPL7					0.00708128	0.0439358
P50990	T-complex protein 1 subunit theta	CCT8					0.00366828	0.0411625
P31949	Protein S100-A11	S100A11					0.0126204	0.041113
O00299	Chloride intracellular channel protein 1	CLIC1					0.00758173	0.0396735
P04216	Thy-1 membrane glycoprotein	THY1					0.0138223	0.0384603
P49368	T-complex protein 1 subunit gamma	CCT3					0.00678396	0.0384591
P08865	40S ribosomal protein SA	RPSA					0.00723116	0.0356824
P35268	60S ribosomal protein L22	RPL22					0.000996039	0.035349
P60660	Myosin light polypeptide 6	MYL6					0.0123223	0.0348237
P40227	T-complex protein 1 subunit zeta	CCT6A					0.00451512	0.034205
P62244	40S ribosomal protein S15a	RPS15A					0.0247034	0.0335999
P61353	60S ribosomal protein L27	RPL27					0.00210642	0.0317839
P32119	Peroxiredoxin-2	PRDX2					0.00639893	0.0316933
P17987	T-complex protein 1 subunit alpha	TCP1					0.00525995	0.0314081
P62851	40S ribosomal protein S25	RPS25					0.00273831	0.0304118
P46781	40S ribosomal protein S9	RPS9					0.00495712	0.0282713
P06576	ATP synthase subunit beta, mitochondrial	ATP5F1B					0.0125979	0.0271692
P30041	Peroxiredoxin-6	PRDX6					0.00590644	0.0267614
Q99832	T-complex protein 1 subunit eta	CCT7					0.0384701	0.0263916
P63244	Receptor of activated protein C kinase 1	RACK1					0.023119	0.0252807
P10809	60 kDa heat shock protein, mitochondrial	HSPD1					0.0124284	0.0247955
P78371	T-complex protein 1 subunit beta	CCT2					0.00493904	0.0245114
P50991	T-complex protein 1 subunit delta	CCT4					0.00334061	0.0241377
P39023	60S ribosomal protein L3	RPL3					0.00733259	0.0240132
P60033	CD81 antigen	CD81					0.0186666	0.023705
P07237	Protein disulfide-isomerase	P4HB					0.00874661	0.022979
P18085	ADP-ribosylation factor 4	ARF4					0.00406425	0.0227937
P61981	14-3-3 protein gamma	YWHAG					0.00517386	0.0227754
P25705	ATP synthase subunit alpha, mitochondrial	ATP5F1A					0.00297729	0.0227544
P62424	60S ribosomal protein L7a	RPL7A					0.00396892	0.0224535
P48643	T-complex protein 1 subunit epsilon	CCT5					0.00523702	0.0221337
P55072	Transitional endoplasmic reticulum ATPase	VCP					0.0673582	0.0219796
P63241	Eukaryotic translation initiation factor 5A-1	EIF5A					0.00810097	0.0219296
Q99536	Synaptic vesicle membrane protein VAT-1 homolog	VAT1					0.003039	0.0218657
P62249	40S ribosomal protein S16	RPS16					0.00530429	0.02071
P62277	40S ribosomal protein S13	RPS13					0.00225365	0.0196376
P50454	Serpin H1	SERPINH1					0.00530512	0.0186972
P46777	60S ribosomal protein L5	RPL5					0.00330511	0.0186942
P40925	Malate dehydrogenase, cytoplasmic	MDH1					0.00190588	0.0179193
P04792	Heat shock protein beta-1	HSPB1					0.00499303	0.0175006
P61586	Transforming protein RhoA	RHOA					0.00219392	0.017268
P16152	Carbonyl reductase [NADPH] 1	CBR1					0.00200741	0.0170756
P30050	60S ribosomal protein L12	RPL12					0.00222618	0.0170296
O75083	WD repeat-containing protein 1	WDR1					0.00489966	0.0168738
P40926	Malate dehydrogenase, mitochondrial	MDH2					0.00228193	0.0164827
P62913	60S ribosomal protein L11	RPL11					0.00556836	0.0163544
A0A087WWU8	Tropomyosin alpha-3 chain	TPM3					0.000790578	0.0162319
P50502	Hsc70-interacting protein	ST13					0.00625727	0.016143
Q07020	60S ribosomal protein L18	RPL18					0.00894798	0.0160307
P08174	Complement decay-accelerating factor	CD55					0.00781933	0.0160151
P06396	Gelsolin	GSN					0.00423657
P83731	60S ribosomal protein L24	RPL24					0.00544258	0.0159618
P61247	40S ribosomal protein S3a	RPS3A					0.00897551	0.0157768
P60981	Destrin	DSTN					0.000850069	0.0157074
P18669	Phosphoglycerate mutase 1	PGAM1					0.00175733	0.0156198
P52565	Rho GDP-dissociation inhibitor 1	ARHGDIA					0.000729814	0.0153856
P18621	60S ribosomal protein L17	RPL17					0.00626677	0.0152837
O43175	D-3-phosphoglycerate dehydrogenase	PHGDH					0.00236835	0.0143717
P05388	60S acidic ribosomal protein P0	RPLP0					0.00622372	0.0142594
P62280	40S ribosomal protein S11	RPS11					0.00159013	0.0142053
P15880	40S ribosomal protein S2	RPS2					0.00817645	0.0138359
Q15836	Vesicle-associated membrane protein 3	VAMP3					0.0134857	0.0138212
P22314	Ubiquitin-like modifier-activating enzyme 1	UBA1					0.00788479	0.0136472
P62829	60S ribosomal protein L23	RPL23					0.00468653	0.0136129
P36578	60S ribosomal protein L4	RPL4					0.00686206	0.0133968
P42766	60S ribosomal protein L35	RPL35					0.00342102	0.0132965
A0A024R5H8	RAB6A, member RAS oncogene family, isoform CRA_b	RAB6A					0.00292186	0.013233
P00352	Retinal dehydrogenase 1	ALDH1A1					0.00450631	0.0129671
P53396	ATP-citrate synthase	ACLY					0.00615166	0.0128225
P13987	CD59 glycoprotein	CD59					0.00433948	0.0124909
P61019	Ras-related protein Rab-2A	RAB2A					0.0022217	0.0123909
P08962	CD63 antigen	CD63					0.00920401	0.0123611
P27824	Calnexin	CANX					0.00591287	0.0121621
Q04917	14-3-3 protein eta	YWHAH					0.0034013	0.011834
P61106	Ras-related protein Rab-14	RAB14					0.00468619	0.0118102
Q13200	26S proteasome non-ATPase regulatory subunit 2	PSMD2					0.00184601	0.0118088
P14174	Macrophage migration inhibitory factor	MIF					0.00441348	0.0116778
P38646	Stress-70 protein, mitochondrial	HSPA9					0.00340029	0.0116763
P62140	Serine/threonine-protein phosphatase PP1-beta catalytic subunit	PPP1CB					0.011992	0.0111947
P62753	40S ribosomal protein S6	RPS6					0.00666235	0.0110644
Q07065	Cytoskeleton-associated protein 4	CKAP4					0.00617495	0.011026
Q86Y82	Syntaxin-12	STX12					0.00809028	0.0109964
P61158	Actin-related protein 3	ACTR3					0.00272098	0.0107388
P62888	60S ribosomal protein L30	RPL30					0.00338204	0.0107382
A0A024R201	Proteasome (Prosome, macropain) 26S subunit, non-ATPase, 13, isoform CRA_a	PSMD13					0.00244579	0.0104406
Q15366	Poly(rC)-binding protein 2	PCBP2					0.00620602	0.0103257
Q7KZF4	Staphylococcal nuclease domain-containing protein 1	SND1					0.0798393	0.010291
P11940	Polyadenylate-binding protein 1	PABPC1					0.00336653	0.010276
O43707	Alpha-actinin-4	ACTN4					0.00207664	0.0102712
P48556	26S proteasome non-ATPase regulatory subunit 8	PSMD8					0.00138699	0.0102709
Q8TD16	Protein bicaudal D homolog 2	BICD2					0.00518205	0.0101977
P46776	60S ribosomal protein L27a	RPL27A					0.00476075	0.0101215
P46782	40S ribosomal protein S5	RPS5					0.0101413	0.0101039
P51148	Ras-related protein Rab-5C	RAB5C					0.00376885	0.0100406
O00231	26S proteasome non-ATPase regulatory subunit 11	PSMD11					0.00115281	0.00999726
P30044	Peroxiredoxin-5, mitochondrial	PRDX5					0.00333445	0.00994026
P60953	Cell division control protein 42 homolog	CDC42					0.00879796	0.0099075
Q06210	Glutamine--fructose-6-phosphate aminotransferase [isomerizing] 1	GFPT1					0.00127242	0.00983017
P62879	Guanine nucleotide-binding protein G(I)/G(S)/G(T) subunit beta-2	GNB2					0.0030083	0.00979435
Q15365	Poly(rC)-binding protein 1	PCBP1					0.00524453	0.00976199
P62269	40S ribosomal protein S18	RPS18					0.00562699	0.00965278
Q16658	Fascin	FSCN1					0.00307218	0.00961989
P62942	Peptidyl-prolyl cis-trans isomerase FKBP1A	FKBP1A					0.00192914	0.0094615
P62081	40S ribosomal protein S7	RPS7					0.143592	0.00923457
P62854	40S ribosomal protein S26	RPS26					0.010702	0.00923032
P16070	CD44 antigen	CD44					0.00403391	0.00899553
Q16555	Dihydropyrimidinase-related protein 2	DPYSL2					0.00254817	0.0089659
Q9ULV4	Coronin-1C	CORO1C					0.00388598	0.00893869
Q14204	Cytoplasmic dynein 1 heavy chain 1	DYNC1H1					0.00389128	0.00880694
P04843	Dolichyl-diphosphooligosaccharide--protein glycosyltransferase subunit 1	RPN1					0.00191726	0.00874454
O95857	Tetraspanin-13	TSPAN13					0.00705423	0.00873081
P05387	60S acidic ribosomal protein P2	RPLP2					0.00858346	0.00872325
M0QYS1	60S ribosomal protein L13a (Fragment)	RPL13A					0.00295601	0.00869716
O00487	26S proteasome non-ATPase regulatory subunit 14	PSMD14					0.00147555	0.00862424
P52292	Importin subunit alpha-1	KPNA2					0.0043652	0.00847457
Q15019	Septin-2	SEPTIN2					0.00206151	0.00846435
P31939	Bifunctional purine biosynthesis protein PURH	ATIC					0.00114576	0.00843726
Q14315	Filamin-C	FLNC					0.00949338	0.00795642
P62910	60S ribosomal protein L32	RPL32					0.0037171	0.0078508
P67870	Casein kinase II subunit beta	CSNK2B					0.00727132	0.00773656
Q92598	Heat shock protein 105 kDa	HSPH1					0.00444977	0.00765579
P05556	Integrin beta-1	ITGB1					0.00380586	0.0076159
P67775	Serine/threonine-protein phosphatase 2A catalytic subunit alpha isoform	PPP2CA					0.00420836	0.00759438
P13489	Ribonuclease inhibitor	RNH1					0.00365601	0.00748408
P29692	Elongation factor 1-delta	EEF1D					0.00495129	0.00744837
P61163	Alpha-centractin	ACTR1A					0.00245783	0.00743762
P11413	Glucose-6-phosphate 1-dehydrogenase	G6PD					0.0017911	0.00732648
P41091	Eukaryotic translation initiation factor 2 subunit 3	EIF2S3					0.00136773	0.00728642
Q99460	26S proteasome non-ATPase regulatory subunit 1	PSMD1					0.0041058	0.00713721
Q15084	Protein disulfide-isomerase A6	PDIA6					0.00296817	0.00709581
Q15691	Microtubule-associated protein RP/EB family member 1	MAPRE1					0.00130985	0.00706591
Q02543	60S ribosomal protein L18a	RPL18A					0.00500532	0.00706478
P12277	Creatine kinase B-type	CKB					0.794742	0.00674548
P84095	Rho-related GTP-binding protein RhoG	RHOG					0.000913184	0.00654505
P0DP23	Calmodulin-1	CALM1					0.00359408	0.00643833
P52907	F-actin-capping protein subunit alpha-1	CAPZA1					0.0021379	0.00639719
P34932	Heat shock 70 kDa protein 4	HSPA4					0.00359565	0.00637184
P36873	Serine/threonine-protein phosphatase PP1-gamma catalytic subunit	PPP1CC					0.00639807	0.00625047
Q9Y281	Cofilin-2	CFL2					0.00294177	0.006069
P11586	C-1-tetrahydrofolate synthase, cytoplasmic	MTHFD1					0.000861126	0.0060068
P41252	Isoleucine--tRNA ligase, cytoplasmic	IARS					0.011168	0.00600225
Q9BUF5	Tubulin beta-6 chain	TUBB6					0.00368042	0.00596548
P62847	40S ribosomal protein S24	RPS24					0.00479776	0.00595198
Q93052	Lipoma-preferred partner	LPP					0.00668854	0.00591725
P26639	Threonine--tRNA ligase 1, cytoplasmic	TARS1					0.00138311	0.00586396
Q01813	ATP-dependent 6-phosphofructokinase, platelet type	PFKP					0.00200287	0.00580287
P05198	Eukaryotic translation initiation factor 2 subunit 1	EIF2S1					0.00632701	0.0057806
P63010	AP-2 complex subunit beta	AP2B1					0.00313821	0.00576361
P25685	DnaJ homolog subfamily B member 1	DNAJB1					0.00228668	0.00573618
P61978	Heterogeneous nuclear ribonucleoprotein K	HNRNPK					0.00663814	0.00569312
P62917	60S ribosomal protein L8	RPL8					0.0198468	0.00559993
P26373	60S ribosomal protein L13	RPL13					0.00215567	0.00559914
P62195	26S proteasome regulatory subunit 8	PSMC5					0.00150776	0.00557906
Q9Y3I0	tRNA-splicing ligase RtcB homolog	RTCB					0.00207737	0.00540464
P10768	S-formylglutathione hydrolase	ESD					0.001404	0.00539001
P41250	Glycine--tRNA ligase	GARS					0.00438408	0.0053683
P31948	Stress-induced-phosphoprotein 1	STIP1					0.00166527	0.00517287
P15311	Ezrin	EZR					0.00998116	0.00516939
P52943	Cysteine-rich protein 2	CRIP2					0.00346246	0.00514371
P62333	26S proteasome regulatory subunit 10B	PSMC6					0.00126788	0.00514017
P51153	Ras-related protein Rab-13	RAB13					0.00473609	0.00503712
P21980	Protein-glutamine gamma-glutamyltransferase 2	TGM2					0.00343661	0.00502433
Q9Y265	RuvB-like 1	RUVBL1					0.000980986	0.00500015
P61088	Ubiquitin-conjugating enzyme E2 N	UBE2N					0.00164471	0.00491787
P61313	60S ribosomal protein L15	RPL15					0.00462973	0.00478623
Q14240	Eukaryotic initiation factor 4A-II	EIF4A2					0.00381954	0.00452339
P62701	40S ribosomal protein S4, X isoform	RPS4X					0.00551893	0.00451568
P61026	Ras-related protein Rab-10	RAB10					0.0100745	0.00442367
O95782	AP-2 complex subunit alpha-1	AP2A1					0.0045214	0.00438512
Q02878	60S ribosomal protein L6	RPL6					0.00386799	0.00372569
P54577	Tyrosine--tRNA ligase, cytoplasmic	YARS					0.00127345	0.00367229
O00443	Phosphatidylinositol 4-phosphate 3-kinase C2 domain-containing subunit alpha	PIK3C2A					0.100692	0.00356859
Q92930	Ras-related protein Rab-8B	RAB8B					0.0035183	0.00351455
P22626	Heterogeneous nuclear ribonucleoproteins A2/B1	HNRNPA2B1					0.00139072	0.00339102
P68366	Tubulin alpha-4A chain	TUBA4A					0.0252914	0.00338208
Q05639	Elongation factor 1-alpha 2	EEF1A2					0.00262741	0.00335446
P55209	Nucleosome assembly protein 1-like 1	NAP1L1					0.00137476	0.00330865
P61224	Ras-related protein Rap-1b	RAP1B					0.00413721	0.00326744
Q01968	Inositol polyphosphate 5-phosphatase OCRL	OCRL					0.00419758	0.00322962
Q99829	Copine-1	CPNE1					0.000725141	0.00322736
P32969	60S ribosomal protein L9	RPL9					0.00464084	0.00304772
P62820	Ras-related protein Rab-1A	RAB1A					0.0150578	0.00289228
Q13509	Tubulin beta-3 chain	TUBB3					0.00670461	0.00288314
P25787	Proteasome subunit alpha type-2	PSMA2					0.00108172	0.00285471
Q15286	Ras-related protein Rab-35	RAB35					0.00102327	0.00274607
Q16181	Septin-7	SEPTIN7					0.00235463	0.00270901
P12236	ADP/ATP translocase 3	SLC25A6					0.00603062	0.00256021
Q10567	AP-1 complex subunit beta-1	AP1B1					0.00157619	0.00243675
P04899	Guanine nucleotide-binding protein G(i) subunit alpha-2	GNAI2					0.00225777	0.0023879
Q9P2J5	Leucine--tRNA ligase, cytoplasmic	LARS					0.00273945	0.00234502
Q9Y490	Talin-1	TLN1					0.0015667	0.00233138
Q9Y678	Coatomer subunit gamma-1	COPG1					0.00117355	0.00227333
P31150	Rab GDP dissociation inhibitor alpha	GDI1					0.000842145	0.00226434
P01889	HLA class I histocompatibility antigen, B alpha chain	HLA-B					0.00202033	0.00223357
P09104	Gamma-enolase	ENO2					0.00141737	0.00218766
Q9H0U4	Ras-related protein Rab-1B	RAB1B					0.00243756	0.00210989
Q14847	LIM and SH3 domain protein 1	LASP1					0.00595223	0.00207869
Q13885	Tubulin beta-2A chain	TUBB2A					0.004952	0.00203042
Q9Y5X1	Sorting nexin-9	SNX9					0.00239995	0.00197766
P23381	Tryptophan--tRNA ligase, cytoplasmic	WARS					0.0101244	0.00194712
Q6IPH7	RPL14 protein	RPL14					0.00633568	0.00193946
P09496	Clathrin light chain A	CLTA					0.00182604	0.00191412
O60506	Heterogeneous nuclear ribonucleoprotein Q	SYNCRIP					0.00190679	0.00185971
P17844	Probable ATP-dependent RNA helicase DDX5	DDX5					0.00128869	0.00185339
O60884	DnaJ homolog subfamily A member 2	DNAJA2					0.00744614	0.00181771
O75369	Filamin-B	FLNB					0.00279237	0.00180162
Q92841	Probable ATP-dependent RNA helicase DDX17	DDX17					0.00137709	0.00141881
Q9NTK5	Obg-like ATPase 1	OLA1					0.0553401	0.0012937
P06748	Nucleophosmin	NPM1					0.00343576	0.00112126
Q9Y224	RNA transcription, translation and transport factor protein	RTRAF					0.00215055	0.00110435
P35580	Myosin-10	MYH10					0.00178661	0.00108884
O00159	Unconventional myosin-Ic	MYO1C					0.00223617	0.000982082
P84085	ADP-ribosylation factor 5	ARF5					0.00166756	0.000793334
P62899	60S ribosomal protein L31	RPL31					0.00140961	0.000745031
P61006	Ras-related protein Rab-8A	RAB8A					0.00184689	0.000718051
Q92973	Transportin-1	TNPO1					0.00232251	0.000708285
P35241	Radixin	RDX					0.00456894	0.000689596
O15523	ATP-dependent RNA helicase DDX3Y	DDX3Y					0.0062897	0.000541786
Q9NQR4	Omega-amidase NIT2	NIT2					0.00235358	0.000473615
O94973	AP-2 complex subunit alpha-2	AP2A2					0.000898786	0.000423969
P67936	Tropomyosin alpha-4 chain	TPM4					0.000304727	0.000387033
P48729	Casein kinase I isoform alpha	CSNK1A1					0.0081666	0.000331933
Q58FF6	Putative heat shock protein HSP 90-beta 4	HSP90AB4P					0.026857	0.000302607
Q15056	Eukaryotic translation initiation factor 4H	EIF4H					0.00281332	0.000233358
A6NHL2	Tubulin alpha chain-like 3	TUBAL3					0.00198825	0.000159312
P48741	Putative heat shock 70 kDa protein 7	HSPA7					0.0013832
P06703	Protein S100-A6	S100A6					0.0144233
P68371	Tubulin beta-4B chain	TUBB4B					0.0138368
P53675	Clathrin heavy chain 2	CLTCL1					0.0102214
Q9H853	Putative tubulin-like protein alpha-4B	TUBA4B					0.00821643
P13929	Beta-enolase	ENO3					0.0061728
P62266	40S ribosomal protein S23	RPS23					0.00489032
P31947	14-3-3 protein sigma	SFN					0.00464851
Q99878	Histone H2A type 1-J	H2AC14					0.00448143
P35749	Myosin-11	MYH11					0.00406446
Q99877	Histone H2B type 1-N	H2BC15					0.00368068
P19105	Myosin regulatory light chain 12A	MYL12A					0.00361774
P17066	Heat shock 70 kDa protein 6	HSPA6					0.00347558
P62491	Ras-related protein Rab-11A	RAB11A					0.00324514
P46779	60S ribosomal protein L28	RPL28					0.0028348
P08134	Rho-related GTP-binding protein RhoC	RHOC					0.00223007
Q58FF8	Putative heat shock protein HSP 90-beta 2	HSP90AB2P					0.00216035
Q01518	Adenylyl cyclase-associated protein 1	CAP1					0.00213805
P30154	Serine/threonine-protein phosphatase 2A 65 kDa regulatory subunit A beta isoform	PPP2R1B					0.00195913
P22392	Nucleoside diphosphate kinase B	NME2					0.00132663
P02786	Transferrin receptor protein 1	TFRC					0.00130936
P49207	60S ribosomal protein L34	RPL34					0.00127013
Q3ZCM7	Tubulin beta-8 chain	TUBB8					0.000224184
Q04941	Proteolipid protein 2	PLP2					0.00100552	0.0284344
P20337	Ras-related protein Rab-3B	RAB3B					0.00722661	0.0186561
O95716	Ras-related protein Rab-3D	RAB3D					0.00164922	0.0186561
P21796	Voltage-dependent anion-selective channel protein 1	VDAC1					0.00871396	0.0115628
P05141	ADP/ATP translocase 2	SLC25A5					0.00217046	0.00636707
Q9BQE3	Tubulin alpha-1C chain	TUBA1C					0.0209595	0.00620831
P17980	26S proteasome regulatory subunit 6A	PSMC3					0.0332018	0.00432771
P63027	Vesicle-associated membrane protein 2	VAMP2					0.00414494	0.00326408
Q5W111	SPRY domain-containing protein 7	SPRYD7					0.00209828	0.00200434
P61962	DDB1- and CUL4-associated factor 7	DCAF7					0.00239452	0.00148442
P20339	Ras-related protein Rab-5A	RAB5A					0.000682904	0.00139901
Q9BVA1	Tubulin beta-2B chain	TUBB2B					0.00185314	0.00135782
P12235	ADP/ATP translocase 1	SLC25A4					0.000304199	0.00122298
P20336	Ras-related protein Rab-3A	RAB3A					0.00101015	0.00106211
O00505	Importin subunit alpha-4	KPNA3					0.00250923	0.000449586
Q6S8J3	POTE ankyrin domain family member E	POTEE					0.006122	2.87934e-05
P23284	Peptidyl-prolyl cis-trans isomerase B	PPIB						0.0439973
P09936	Ubiquitin carboxyl-terminal hydrolase isozyme L1	UCHL1						0.0438585
P21926	CD9 antigen	CD9						0.0274983
P60866	40S ribosomal protein S20	RPS20						0.0266289
P63173	60S ribosomal protein L38	RPL38						0.0195923
P59998	Actin-related protein 2/3 complex subunit 4	ARPC4						0.0193096
P25786	Proteasome subunit alpha type-1	PSMA1						0.0190117
P54709	Sodium/potassium-transporting ATPase subunit beta-3	ATP1B3						0.0183584
P62263	40S ribosomal protein S14	RPS14						0.0172754
Q03135	Caveolin-1	CAV1						0.0171099
A0A024R5C4	Reticulon	RTN3						0.0166564
P25398	40S ribosomal protein S12	RPS12						0.0160611
P20618	Proteasome subunit beta type-1	PSMB1						0.0160328
Q08722	Leukocyte surface antigen CD47	CD47						0.0160055
P63167	Dynein light chain 1, cytoplasmic	DYNLL1						0.015586
Q9UNX3	60S ribosomal protein L26-like 1	RPL26L1						0.0153037
O14818	Proteasome subunit alpha type-7	PSMA7						0.0148115
P52209	6-phosphogluconate dehydrogenase, decarboxylating	PGD						0.014134
P08708	40S ribosomal protein S17	RPS17						0.0132292
Q15008	26S proteasome non-ATPase regulatory subunit 6	PSMD6						0.012377
Q99497	Protein/nucleic acid deglycase DJ-1	PARK7						0.0123252
P13693	Translationally-controlled tumor protein	TPT1						0.0120732
P25788	Proteasome subunit alpha type-3	PSMA3						0.0120072
O43242	26S proteasome non-ATPase regulatory subunit 3	PSMD3						0.0119062
Q14697	Neutral alpha-glucosidase AB	GANAB						0.011722
P62906	60S ribosomal protein L10a	RPL10A						0.0114353
P04080	Cystatin-B	CSTB						0.0111353
P37837	Transaldolase	TALDO1						0.0111018
A0A024RBE8	Solute carrier family 25 (Mitochondrial carrier phosphate carrier), member 3, isoform CRA_a	SLC25A3						0.0109518
P28066	Proteasome subunit alpha type-5	PSMA5						0.0108462
P35613	Basigin	BSG						0.0108395
P28072	Proteasome subunit beta type-6	PSMB6						0.0106962
P51149	Ras-related protein Rab-7a	RAB7A						0.010479
P21266	Glutathione S-transferase Mu 3	GSTM3						0.0103909
P14314	Glucosidase 2 subunit beta	PRKCSH						0.0101064
P05161	Ubiquitin-like protein ISG15	ISG15						0.00977755
P49755	Transmembrane emp24 domain-containing protein 10	TMED10						0.0096865
O15143	Actin-related protein 2/3 complex subunit 1B	ARPC1B						0.0096802
P21589	5'-nucleotidase	NT5E						0.0094991
P51665	26S proteasome non-ATPase regulatory subunit 7	PSMD7						0.00944395
Q71UM5	40S ribosomal protein S27-like	RPS27L						0.00927628
P60903	Protein S100-A10	S100A10						0.00927545
Q9Y696	Chloride intracellular channel protein 4	CLIC4						0.00923932
Q13404	Ubiquitin-conjugating enzyme E2 variant 1	UBE2V1						0.0092301
P39019	40S ribosomal protein S19	RPS19						0.00908816
P50995	Annexin A11	ANXA11						0.00905813
Q9H4M9	EH domain-containing protein 1	EHD1						0.00904007
P28074	Proteasome subunit beta type-5	PSMB5						0.00895812
P61160	Actin-related protein 2	ACTR2						0.00860943
P28070	Proteasome subunit beta type-4	PSMB4						0.00859933
P35232	Prohibitin	PHB						0.00843932
Q96CW1	AP-2 complex subunit mu	AP2M1						0.00833956
P62330	ADP-ribosylation factor 6	ARF6						0.00833015
P00387	NADH-cytochrome b5 reductase 3	CYB5R3						0.00831727
P02545	Prelamin-A/C	LMNA						0.00823803
P46778	60S ribosomal protein L21	RPL21						0.00815639
O15144	Actin-related protein 2/3 complex subunit 2	ARPC2						0.00811913
Q9HB71	Calcyclin-binding protein	CACYBP						0.00806314
Q9Y230	RuvB-like 2	RUVBL2						0.00789257
P25789	Proteasome subunit alpha type-4	PSMA4						0.00786571
P61604	10 kDa heat shock protein, mitochondrial	HSPE1						0.00785471
P17174	Aspartate aminotransferase, cytoplasmic	GOT1						0.00780297
P62191	26S proteasome regulatory subunit 4	PSMC1						0.00768402
P09651	Heterogeneous nuclear ribonucleoprotein A1	HNRNPA1						0.00766421
Q96S97	Myeloid-associated differentiation marker	MYADM						0.00765479
P14324	Farnesyl pyrophosphate synthase	FDPS						0.00762242
P14868	Aspartate--tRNA ligase, cytoplasmic	DARS						0.00744552
P30086	Phosphatidylethanolamine-binding protein 1	PEBP1						0.00726734
P17931	Galectin-3	LGALS3						0.00718432
P78417	Glutathione S-transferase omega-1	GSTO1						0.0071212
Q9NQC3	Reticulon-4	RTN4						0.00711354
P06744	Glucose-6-phosphate isomerase	GPI						0.00692857
Q969H8	Myeloid-derived growth factor	MYDGF						0.00687386
P13667	Protein disulfide-isomerase A4	PDIA4						0.0068517
O00154	Cytosolic acyl coenzyme A thioester hydrolase	ACOT7						0.00674282
Q6NZI2	Caveolae-associated protein 1	CAVIN1						0.00672214
Q8WUM4	Programmed cell death 6-interacting protein	PDCD6IP						0.00655704
Q02790	Peptidyl-prolyl cis-trans isomerase FKBP4	FKBP4						0.00650033
P49720	Proteasome subunit beta type-3	PSMB3						0.00647729
P40616	ADP-ribosylation factor-like protein 1	ARL1						0.00636979
P04632	Calpain small subunit 1	CAPNS1						0.00627839
Q9BVK6	Transmembrane emp24 domain-containing protein 9	TMED9						0.00602401
P30085	UMP-CMP kinase	CMPK1						0.00596865
P27105	Erythrocyte band 7 integral membrane protein	STOM						0.00593958
P54136	Arginine--tRNA ligase, cytoplasmic	RARS						0.00593184
Q9Y3F4	Serine-threonine kinase receptor-associated protein	STRAP						0.00588696
P00568	Adenylate kinase isoenzyme 1	AK1						0.00581428
P46783	40S ribosomal protein S10	RPS10						0.00574283
P60900	Proteasome subunit alpha type-6	PSMA6						0.00573557
P04179	Superoxide dismutase [Mn], mitochondrial	SOD2						0.00567293
P27635	60S ribosomal protein L10	RPL10						0.00562875
O00232	26S proteasome non-ATPase regulatory subunit 12	PSMD12						0.00559162
P11233	Ras-related protein Ral-A	RALA						0.00552375
Q96QK1	Vacuolar protein sorting-associated protein 35	VPS35						0.00549418
P15121	Aldo-keto reductase family 1 member B1	AKR1B1						0.00549194
P47755	F-actin-capping protein subunit alpha-2	CAPZA2						0.00546255
P54920	Alpha-soluble NSF attachment protein	NAPA						0.00544505
Q9Y4L1	Hypoxia up-regulated protein 1	HYOU1						0.00543471
Q15185	Prostaglandin E synthase 3	PTGES3						0.0054293
P09525	Annexin A4	ANXA4						0.00533225
Q16851	UTP--glucose-1-phosphate uridylyltransferase	UGP2						0.00533131
P43686	26S proteasome regulatory subunit 6B	PSMC4						0.00531049
P53004	Biliverdin reductase A	BLVRA						0.005183
P30040	Endoplasmic reticulum resident protein 29	ERP29						0.00517332
Q9UQ80	Proliferation-associated protein 2G4	PA2G4						0.00494898
P04844	Dolichyl-diphosphooligosaccharide--protein glycosyltransferase subunit 2	RPN2						0.00493581
Q9Y6G9	Cytoplasmic dynein 1 light intermediate chain 1	DYNC1LI1						0.00493511
Q9Y262	Eukaryotic translation initiation factor 3 subunit L	EIF3L						0.00492844
P35998	26S proteasome regulatory subunit 7	PSMC2						0.0049215
P55786	Puromycin-sensitive aminopeptidase	NPEPPS						0.00489932
P55145	Mesencephalic astrocyte-derived neurotrophic factor	MANF						0.00489242
P67809	Y-box-binding protein 1	YBX1						0.00484816
Q04760	Lactoylglutathione lyase	GLO1						0.00481311
P60228	Eukaryotic translation initiation factor 3 subunit E	EIF3E						0.00479693
P43490	Nicotinamide phosphoribosyltransferase	NAMPT						0.00472532
Q9NVA2	Septin-11	SEPTIN11						0.00469354
Q14103	Heterogeneous nuclear ribonucleoprotein D0	HNRNPD						0.00467944
Q96FW1	Ubiquitin thioesterase OTUB1	OTUB1						0.00464657
Q01650	Large neutral amino acids transporter small subunit 1	SLC7A5						0.00460326
P07910	Heterogeneous nuclear ribonucleoproteins C1/C2	HNRNPC						0.00458459
P09429	High mobility group protein B1	HMGB1						0.00457163
Q9BR76	Coronin-1B	CORO1B						0.00454382
Q13409	Cytoplasmic dynein 1 intermediate chain 2	DYNC1I2						0.0044414
P49721	Proteasome subunit beta type-2	PSMB2						0.00432977
Q09028	Histone-binding protein RBBP4	RBBP4						0.0042904
Q9BS26	Endoplasmic reticulum resident protein 44	ERP44						0.00426685
P00505	Aspartate aminotransferase, mitochondrial	GOT2						0.00417211
O43396	Thioredoxin-like protein 1	TXNL1						0.00416607
P43487	Ran-specific GTPase-activating protein	RANBP1						0.00412987
P49588	Alanine--tRNA ligase, cytoplasmic	AARS						0.00412216
Q15758	Neutral amino acid transporter B(0)	SLC1A5						0.00412024
P55060	Exportin-2	CSE1L						0.00410128
P28482	Mitogen-activated protein kinase 1	MAPK1						0.00408129
Q01469	Fatty acid-binding protein 5	FABP5						0.0040362
Q13347	Eukaryotic translation initiation factor 3 subunit I	EIF3I						0.00403198
P11279	Lysosome-associated membrane glycoprotein 1	LAMP1						0.00401312
P62750	60S ribosomal protein L23a	RPL23A						0.00400035
Q99798	Aconitate hydratase, mitochondrial	ACO2						0.0039297
P53621	Coatomer subunit alpha	COPA						0.00392088
P13073	Cytochrome c oxidase subunit 4 isoform 1, mitochondrial	COX4I1						0.00390502
Q96KP4	Cytosolic non-specific dipeptidase	CNDP2						0.00389521
P17655	Calpain-2 catalytic subunit	CAPN2						0.00386828
P12268	Inosine-5'-monophosphate dehydrogenase 2	IMPDH2						0.00385231
P40121	Macrophage-capping protein	CAPG						0.00382025
P62318	Small nuclear ribonucleoprotein Sm D3	SNRPD3						0.00381981
P68402	Platelet-activating factor acetylhydrolase IB subunit beta	PAFAH1B2						0.00380818
O15145	Actin-related protein 2/3 complex subunit 3	ARPC3						0.00380641
Q9NP72	Ras-related protein Rab-18	RAB18						0.00380524
Q16531	DNA damage-binding protein 1	DDB1						0.00377242
P21281	V-type proton ATPase subunit B, brain isoform	ATP6V1B2						0.00376813
P11766	Alcohol dehydrogenase class-3	ADH5						0.00375757
P55036	26S proteasome non-ATPase regulatory subunit 4	PSMD4						0.00369829
Q9UJ70	N-acetyl-D-glucosamine kinase	NAGK						0.00368822
Q8TCT9	Minor histocompatibility antigen H13	HM13						0.00366627
O43776	Asparagine--tRNA ligase, cytoplasmic	NARS						0.00366147
P43034	Platelet-activating factor acetylhydrolase IB subunit alpha	PAFAH1B1						0.00365696
P56537	Eukaryotic translation initiation factor 6	EIF6						0.00365489
Q08211	ATP-dependent RNA helicase A	DHX9						0.003595
P61619	Protein transport protein Sec61 subunit alpha isoform 1	SEC61A1						0.00356745
P67812	Signal peptidase complex catalytic subunit SEC11A	SEC11A						0.00354969
P62495	Eukaryotic peptide chain release factor subunit 1	ETF1						0.00350211
Q96AG4	Leucine-rich repeat-containing protein 59	LRRC59						0.00349941
P62314	Small nuclear ribonucleoprotein Sm D1	SNRPD1						0.00346202
Q16401	26S proteasome non-ATPase regulatory subunit 5	PSMD5						0.00346179
Q15181	Inorganic pyrophosphatase	PPA1						0.00346141
Q12765	Secernin-1	SCRN1						0.00343635
P47897	Glutamine--tRNA ligase	QARS						0.00342779
O60701	UDP-glucose 6-dehydrogenase	UGDH						0.00341888
Q00839	Heterogeneous nuclear ribonucleoprotein U	HNRNPU						0.00338117
P05386	60S acidic ribosomal protein P1	RPLP1						0.00337257
P00441	Superoxide dismutase [Cu-Zn]	SOD1						0.00332191
P49327	Fatty acid synthase	FASN						0.0032705
Q7L1Q6	Basic leucine zipper and W2 domain-containing protein 1	BZW1						0.00327017
Q9H223	EH domain-containing protein 4	EHD4						0.00326085
P40261	Nicotinamide N-methyltransferase	NNMT						0.00324465
Q16186	Proteasomal ubiquitin receptor ADRM1	ADRM1						0.0031818
P49411	Elongation factor Tu, mitochondrial	TUFM						0.00314466
Q99613	Eukaryotic translation initiation factor 3 subunit C	EIF3C						0.00311492
P24534	Elongation factor 1-beta	EEF1B2						0.0031039
P08243	Asparagine synthetase [glutamine-hydrolyzing]	ASNS						0.00309367
O43324	Eukaryotic translation elongation factor 1 epsilon-1	EEF1E1						0.00308646
P29144	Tripeptidyl-peptidase 2	TPP2						0.00307194
Q86VP6	Cullin-associated NEDD8-dissociated protein 1	CAND1						0.00306456
Q15435	Protein phosphatase 1 regulatory subunit 7	PPP1R7						0.00297129
P51571	Translocon-associated protein subunit delta	SSR4						0.00295566
Q9Y5K8	V-type proton ATPase subunit D	ATP6V1D						0.00294867
P49591	Serine--tRNA ligase, cytoplasmic	SARS						0.00292994
P00491	Purine nucleoside phosphorylase	PNP						0.00292363
O94905	Erlin-2	ERLIN2						0.00286107
P61020	Ras-related protein Rab-5B	RAB5B						0.00286099
O15258	Protein RER1	RER1						0.00280628
P06730	Eukaryotic translation initiation factor 4E	EIF4E						0.00280235
Q14152	Eukaryotic translation initiation factor 3 subunit A	EIF3A						0.00279049
Q6DD88	Atlastin-3	ATL3						0.00278961
P26599	Polypyrimidine tract-binding protein 1	PTBP1						0.00276905
P07384	Calpain-1 catalytic subunit	CAPN1						0.00276729
A0A494C165	Xaa-Pro dipeptidase (Fragment)	PEPD						0.00275805
P49189	4-trimethylaminobutyraldehyde dehydrogenase	ALDH9A1						0.00275348
Q15046	Lysine--tRNA ligase	KARS1						0.00275052
P22102	Trifunctional purine biosynthetic protein adenosine-3	GART						0.00271982
P35606	Coatomer subunit beta'	COPB2						0.00267373
P56192	Methionine--tRNA ligase, cytoplasmic	MARS						0.00267049
Q9H3K6	BolA-like protein 2	BOLA2						0.00266549
Q9NZN4	EH domain-containing protein 2	EHD2						0.00266315
Q13526	Peptidyl-prolyl cis-trans isomerase NIMA-interacting 1	PIN1						0.00265807
P09543	2',3'-cyclic-nucleotide 3'-phosphodiesterase	CNP						0.00264542
P55884	Eukaryotic translation initiation factor 3 subunit B	EIF3B						0.00261264
Q92900	Regulator of nonsense transcripts 1	UPF1						0.00259264
P07741	Adenine phosphoribosyltransferase	APRT						0.00250665
P61221	ATP-binding cassette sub-family E member 1	ABCE1						0.00248725
P33176	Kinesin-1 heavy chain	KIF5B						0.00248145
Q969G5	Caveolae-associated protein 3	CAVIN3						0.00247929
Q14764	Major vault protein	MVP						0.00246266
Q15631	Translin	TSN						0.00245389
P23634	Plasma membrane calcium-transporting ATPase 4	ATP2B4						0.00245207
P63151	Serine/threonine-protein phosphatase 2A 55 kDa regulatory subunit B alpha isoform	PPP2R2A						0.00243535
Q9BT78	COP9 signalosome complex subunit 4	COPS4						0.00241649
O43852	Calumenin	CALU						0.00241245
P61970	Nuclear transport factor 2	NUTF2						0.0023933
O75347	Tubulin-specific chaperone A	TBCA						0.00237225
P42224	Signal transducer and activator of transcription 1-alpha/beta	STAT1						0.00236364
P09972	Fructose-bisphosphate aldolase C	ALDOC						0.00236035
Q96TA1	Protein Niban 2	NIBAN2						0.00234935
P35237	Serpin B6	SERPINB6						0.00233849
O75874	Isocitrate dehydrogenase [NADP] cytoplasmic	IDH1						0.00233225
P08648	Integrin alpha-5	ITGA5						0.0023169
O15498	Synaptobrevin homolog YKT6	YKT6						0.00230591
P24666	Low molecular weight phosphotyrosine protein phosphatase	ACP1						0.0023007
Q13630	GDP-L-fucose synthase	TSTA3						0.0022925
P38606	V-type proton ATPase catalytic subunit A	ATP6V1A						0.0022481
O95394	Phosphoacetylglucosamine mutase	PGM3						0.00223039
O15127	Secretory carrier-associated membrane protein 2	SCAMP2						0.00222881
O00410	Importin-5	IPO5						0.00219966
Q9UBI6	Guanine nucleotide-binding protein G(I)/G(S)/G(O) subunit gamma-12	GNG12						0.00219771
P50570	Dynamin-2	DNM2						0.00219382
P12004	Proliferating cell nuclear antigen	PCNA						0.00219364
P36405	ADP-ribosylation factor-like protein 3	ARL3						0.00218913
P06493	Cyclin-dependent kinase 1	CDK1						0.00217954
Q9NSD9	Phenylalanine--tRNA ligase beta subunit	FARSB						0.00217929
O75915	PRA1 family protein 3	ARL6IP5						0.00217599
Q9Y639	Neuroplastin	NPTN						0.00213621
Q9Y617	Phosphoserine aminotransferase	PSAT1						0.00212227
P54578	Ubiquitin carboxyl-terminal hydrolase 14	USP14						0.00209545
P53618	Coatomer subunit beta	COPB1						0.0020804
Q14344	Guanine nucleotide-binding protein subunit alpha-13	GNA13						0.00205722
P17858	ATP-dependent 6-phosphofructokinase, liver type	PFKL						0.0020572
O15371	Eukaryotic translation initiation factor 3 subunit D	EIF3D						0.00205276
O60664	Perilipin-3	PLIN3						0.00204794
Q9BXS5	AP-1 complex subunit mu-1	AP1M1						0.00203573
Q15149	Plectin	PLEC						0.00203421
P13798	Acylamino-acid-releasing enzyme	APEH						0.00203351
O43399	Tumor protein D54	TPD52L2						0.00201364
Q969X5	Endoplasmic reticulum-Golgi intermediate compartment protein 1	ERGIC1						0.00199523
Q13838	Spliceosome RNA helicase DDX39B	DDX39B						0.00198544
P08237	ATP-dependent 6-phosphofructokinase, muscle type	PFKM						0.00198406
Q9UHD8	Septin-9	SEPTIN9						0.00198071
Q7L2H7	Eukaryotic translation initiation factor 3 subunit M	EIF3M						0.00197287
Q99714	3-hydroxyacyl-CoA dehydrogenase type-2	HSD17B10						0.00197096
Q5JWF2	Guanine nucleotide-binding protein G(s) subunit alpha isoforms XLas	GNAS						0.00196145
P55735	Protein SEC13 homolog	SEC13						0.00196032
P63261	Actin, cytoplasmic 2	ACTG1						0.00194981
P61421	V-type proton ATPase subunit d 1	ATP6V0D1						0.00194412
Q9UBQ7	Glyoxylate reductase/hydroxypyruvate reductase	GRHPR						0.00193969
Q9NY33	Dipeptidyl peptidase 3	DPP3						0.0019331
P61081	NEDD8-conjugating enzyme Ubc12	UBE2M						0.00193265
P20591	Interferon-induced GTP-binding protein Mx1	MX1						0.00191343
P28838	Cytosol aminopeptidase	LAP3						0.00190887
Q9NZM1	Myoferlin	MYOF						0.0019008
Q02750	Dual specificity mitogen-activated protein kinase kinase 1	MAP2K1						0.00189841
Q9UBS4	DnaJ homolog subfamily B member 11	DNAJB11						0.00189761
P11166	Solute carrier family 2, facilitated glucose transporter member 1	SLC2A1						0.00189546
O15427	Monocarboxylate transporter 4	SLC16A3						0.00188822
P49589	Cysteine--tRNA ligase, cytoplasmic	CARS						0.00188802
P07814	Bifunctional glutamate/proline--tRNA ligase	EPRS						0.00188455
P22234	Multifunctional protein ADE2	PAICS						0.00187986
P31153	S-adenosylmethionine synthase isoform type-2	MAT2A						0.001847
Q9BSJ8	Extended synaptotagmin-1	ESYT1						0.00183225
P20073	Annexin A7	ANXA7						0.00179692
O95336	6-phosphogluconolactonase	PGLS						0.00177475
O43143	Pre-mRNA-splicing factor ATP-dependent RNA helicase DHX15	DHX15						0.00173587
P46060	Ran GTPase-activating protein 1	RANGAP1						0.00173239
Q9NP79	Vacuolar protein sorting-associated protein VTA1 homolog	VTA1						0.00173178
Q13310	Polyadenylate-binding protein 4	PABPC4						0.00169544
P12956	X-ray repair cross-complementing protein 6	XRCC6						0.001694
E7ESP4	Integrin alpha-2	ITGA2						0.00165509
Q9UHV9	Prefoldin subunit 2	PFDN2						0.00162418
O95373	Importin-7	IPO7						0.00161052
Q14254	Flotillin-2	FLOT2						0.00158572
O95816	BAG family molecular chaperone regulator 2	BAG2						0.00153438
P48509	CD151 antigen	CD151						0.00153052
Q9HDC9	Adipocyte plasma membrane-associated protein	APMAP						0.00151318
Q9BWD1	Acetyl-CoA acetyltransferase, cytosolic	ACAT2						0.0015003
O60749	Sorting nexin-2	SNX2						0.0014909
Q92597	Protein NDRG1	NDRG1						0.00148787
O43747	AP-1 complex subunit gamma-1	AP1G1						0.00148608
P46459	Vesicle-fusing ATPase	NSF						0.00148052
Q99615	DnaJ homolog subfamily C member 7	DNAJC7						0.00147367
P12931	Proto-oncogene tyrosine-protein kinase Src	SRC						0.00147312
Q8NBS9	Thioredoxin domain-containing protein 5	TXNDC5						0.0014295
Q7L576	Cytoplasmic FMR1-interacting protein 1	CYFIP1						0.00142615
P63279	SUMO-conjugating enzyme UBC9	UBE2I						0.00142125
O14828	Secretory carrier-associated membrane protein 3	SCAMP3						0.00141516
P12109	Collagen alpha-1(VI) chain	COL6A1						0.00141502
O75351	Vacuolar protein sorting-associated protein 4B	VPS4B						0.00141245
O75340	Programmed cell death protein 6	PDCD6						0.00139266
P26640	Valine--tRNA ligase	VARS						0.0013908
O14737	Programmed cell death protein 5	PDCD5						0.00139045
P07099	Epoxide hydrolase 1	EPHX1						0.00138918
Q9P035	Very-long-chain (3R)-3-hydroxyacyl-CoA dehydratase 3	HACD3						0.00138822
P51570	Galactokinase	GALK1						0.00137369
P16615	Sarcoplasmic/endoplasmic reticulum calcium ATPase 2	ATP2A2						0.00136809
O43795	Unconventional myosin-Ib	MYO1B						0.00136707
Q96HE7	ERO1-like protein alpha	ERO1A						0.00136251
Q9NRV9	Heme-binding protein 1	HEBP1						0.00134568
Q15043	Zinc transporter ZIP14	SLC39A14						0.00132545
O75531	Barrier-to-autointegration factor	BANF1						0.00131614
P55263	Adenosine kinase	ADK						0.00131089
Q9ULC3	Ras-related protein Rab-23	RAB23						0.00129675
Q92747	Actin-related protein 2/3 complex subunit 1A	ARPC1A						0.00128651
O75436	Vacuolar protein sorting-associated protein 26A	VPS26A						0.00128011
C9JYN0	Synaptophysin-like protein 1	SYPL1						0.0012214
P14550	Aldo-keto reductase family 1 member A1	AKR1A1						0.0012211
P05362	Intercellular adhesion molecule 1	ICAM1						0.00120276
Q9NR31	GTP-binding protein SAR1a	SAR1A						0.00118528
P53602	Diphosphomevalonate decarboxylase	MVD						0.00117444
Q07955	Serine/arginine-rich splicing factor 1	SRSF1						0.00116109
P53990	IST1 homolog	IST1						0.00114436
P00966	Argininosuccinate synthase	ASS1						0.00114415
P23246	Splicing factor, proline- and glutamine-rich	SFPQ						0.00114035
Q13642	Four and a half LIM domains protein 1	FHL1						0.00113227
O76094	Signal recognition particle subunit SRP72	SRP72						0.00112743
O43865	S-adenosylhomocysteine hydrolase-like protein 1	AHCYL1						0.00112283
Q13557	Calcium/calmodulin-dependent protein kinase type II subunit delta	CAMK2D						0.00111837
Q9NZ01	Very-long-chain enoyl-CoA reductase	TECR						0.00108624
Q99805	Transmembrane 9 superfamily member 2	TM9SF2						0.00108023
P21291	Cysteine and glycine-rich protein 1	CSRP1						0.00106507
P36871	Phosphoglucomutase-1	PGM1						0.00106158
P22059	Oxysterol-binding protein 1	OSBP						0.00106136
Q13155	Aminoacyl tRNA synthase complex-interacting multifunctional protein 2	AIMP2						0.00106065
Q04446	1,4-alpha-glucan-branching enzyme	GBE1						0.00105278
P61513	60S ribosomal protein L37a	RPL37A						0.00102873
P21399	Cytoplasmic aconitate hydratase	ACO1						0.001025
O95573	Long-chain-fatty-acid--CoA ligase 3	ACSL3						0.00101858
Q9H3Z4	DnaJ homolog subfamily C member 5	DNAJC5						0.000998068
P12110	Collagen alpha-2(VI) chain	COL6A2						0.000992296
Q8NCA5	Protein FAM98A	FAM98A						0.000990821
O75976	Carboxypeptidase D	CPD						0.000981062
Q9H8S9	MOB kinase activator 1A	MOB1A						0.000977869
A0A2I6J4D4	MHC class I antigen	HLA-A						0.00095653
P16435	NADPH--cytochrome P450 reductase	POR						0.000951161
P30043	Flavin reductase (NADPH)	BLVRB						0.000947107
O60888	Protein CutA	CUTA						0.000927862
P62873	Guanine nucleotide-binding protein G(I)/G(S)/G(T) subunit beta-1	GNB1						0.000927193
P63208	S-phase kinase-associated protein 1	SKP1						0.000921603
Q9NR12	PDZ and LIM domain protein 7	PDLIM7						0.000909599
Q13283	Ras GTPase-activating protein-binding protein 1	G3BP1						0.000908882
Q9H4A4	Aminopeptidase B	RNPEP						0.000906265
P15170	Eukaryotic peptide chain release factor GTP-binding subunit ERF3A	GSPT1						0.000892675
P06132	Uroporphyrinogen decarboxylase	UROD						0.000884129
Q9UNH7	Sorting nexin-6	SNX6						0.000872031
Q8IV08	Phospholipase D3	PLD3						0.000862844
Q00688	Peptidyl-prolyl cis-trans isomerase FKBP3	FKBP3						0.000853588
Q00341	Vigilin	HDLBP						0.000834994
P55010	Eukaryotic translation initiation factor 5	EIF5						0.000819827
Q9Y6M1	Insulin-like growth factor 2 mRNA-binding protein 2	IGF2BP2						0.000810772
Q9Y2A7	Nck-associated protein 1	NCKAP1						0.00080975
Q96AC1	Fermitin family homolog 2	FERMT2						0.000809254
Q8NE71	ATP-binding cassette sub-family F member 1	ABCF1						0.000808982
P20645	Cation-dependent mannose-6-phosphate receptor	M6PR						0.00080144
P13674	Prolyl 4-hydroxylase subunit alpha-1	P4HA1						0.000798588
Q9UHA4	Ragulator complex protein LAMTOR3	LAMTOR3						0.000780362
Q15293	Reticulocalbin-1	RCN1						0.000778568
Q92905	COP9 signalosome complex subunit 5	COPS5						0.000774524
P49915	GMP synthase [glutamine-hydrolyzing]	GMPS						0.000767247
Q04637	Eukaryotic translation initiation factor 4 gamma 1	EIF4G1						0.000759313
Q9UHB9	Signal recognition particle subunit SRP68	SRP68						0.000753817
P14866	Heterogeneous nuclear ribonucleoprotein L	HNRNPL						0.000752679
Q12899	Tripartite motif-containing protein 26	TRIM26						0.000713399
Q15393	Splicing factor 3B subunit 3	SF3B3						0.000700942
P61764	Syntaxin-binding protein 1	STXBP1						0.000694673
Q00535	Cyclin-dependent-like kinase 5	CDK5						0.000670106
O95302	Peptidyl-prolyl cis-trans isomerase FKBP9	FKBP9						0.000669698
P23258	Tubulin gamma-1 chain	TUBG1						0.000667499
Q9HC38	Glyoxalase domain-containing protein 4	GLOD4						0.000662589
P46379	Large proline-rich protein BAG6	BAG6						0.000656558
Q92542	Nicastrin	NCSTN						0.00065403
Q9NRW7	Vacuolar protein sorting-associated protein 45	VPS45						0.000651817
Q6P9B6	MTOR-associated protein MEAK7	MEAK7						0.000643828
Q9NTJ5	Phosphatidylinositide phosphatase SAC1	SACM1L						0.000637048
Q13620	Cullin-4B	CUL4B						0.000632748
Q13492	Phosphatidylinositol-binding clathrin assembly protein	PICALM						0.000632301
Q9BV86	N-terminal Xaa-Pro-Lys N-methyltransferase 1	NTMT1						0.000631941
P51178	1-phosphatidylinositol 4,5-bisphosphate phosphodiesterase delta-1	PLCD1						0.00062344
P09960	Leukotriene A-4 hydrolase	LTA4H						0.000614898
P13797	Plastin-3	PLS3						0.000609996
P36543	V-type proton ATPase subunit E 1	ATP6V1E1						0.000602843
Q9H444	Charged multivesicular body protein 4b	CHMP4B						0.00060015
Q92696	Geranylgeranyl transferase type-2 subunit alpha	RABGGTA						0.000598108
P19338	Nucleolin	NCL						0.000596229
P07996	Thrombospondin-1	THBS1						0.000594716
Q13263	Transcription intermediary factor 1-beta	TRIM28						0.000591671
O75131	Copine-3	CPNE3						0.000588972
P52597	Heterogeneous nuclear ribonucleoprotein F	HNRNPF						0.000575806
P48444	Coatomer subunit delta	ARCN1						0.000570549
P37108	Signal recognition particle 14 kDa protein	SRP14						0.000563752
P38159	RNA-binding motif protein, X chromosome	RBMX						0.000553645
P43007	Neutral amino acid transporter A	SLC1A4						0.000549836
O00203	AP-3 complex subunit beta-1	AP3B1						0.000548067
Q9NQW7	Xaa-Pro aminopeptidase 1	XPNPEP1						0.000547518
Q01082	Spectrin beta chain, non-erythrocytic 1	SPTBN1						0.00054349
Q13045	Protein flightless-1 homolog	FLII						0.000538793
P46063	ATP-dependent DNA helicase Q1	RECQL						0.000523578
A0A024RBS1	GCN1 general control of amino-acid synthesis 1-like 1 (Yeast), isoform CRA_b	GCN1L1						0.00051326
Q96RF0	Sorting nexin-18	SNX18						0.000507459
Q9BZG1	Ras-related protein Rab-34	RAB34						0.000494375
Q16881	Thioredoxin reductase 1, cytoplasmic	TXNRD1						0.000479746
O00764	Pyridoxal kinase	PDXK						0.000468305
P27708	CAD protein	CAD						0.000465358
Q07960	Rho GTPase-activating protein 1	ARHGAP1						0.00046492
Q9P0L0	Vesicle-associated membrane protein-associated protein A	VAPA						0.000464514
P35222	Catenin beta-1	CTNNB1						0.000414481
Q13867	Bleomycin hydrolase	BLMH						0.00039219
P06737	Glycogen phosphorylase, liver form	PYGL						0.000372459
P42704	Leucine-rich PPR motif-containing protein, mitochondrial	LRPPRC						0.000368775
Q7Z3U7	Protein MON2 homolog	MON2						0.00036868
Q9UNS2	COP9 signalosome complex subunit 3	COPS3						0.00036344
O75534	Cold shock domain-containing protein E1	CSDE1						0.00034192
Q92896	Golgi apparatus protein 1	GLG1						0.000339633
E9PAV3	Nascent polypeptide-associated complex subunit alpha, muscle-specific form	NACA						0.000334279
Q13813	Spectrin alpha chain, non-erythrocytic 1	SPTAN1						0.00033194
Q7Z6Z7	E3 ubiquitin-protein ligase HUWE1	HUWE1						0.000328309
Q9BY44	Eukaryotic translation initiation factor 2A	EIF2A						0.000328148
Q15796	Mothers against decapentaplegic homolog 2	SMAD2						0.000327225
Q15833	Syntaxin-binding protein 2	STXBP2						0.000323418
O43390	Heterogeneous nuclear ribonucleoprotein R	HNRNPR						0.000319952
Q08257	Quinone oxidoreductase	CRYZ						0.000312203
Q02809	Procollagen-lysine,2-oxoglutarate 5-dioxygenase 1	PLOD1						0.000307446
Q99961	Endophilin-A2	SH3GL1						0.000306657
P35221	Catenin alpha-1	CTNNA1						0.00030582
Q15436	Protein transport protein Sec23A	SEC23A						0.000305337
O00186	Syntaxin-binding protein 3	STXBP3						0.000281829
O60610	Protein diaphanous homolog 1	DIAPH1						0.000281401
O60763	General vesicular transport factor p115	USO1						0.000263711
O43491	Band 4.1-like protein 2	EPB41L2						0.00026053
P53041	Serine/threonine-protein phosphatase 5	PPP5C						0.000259628
Q9UQE7	Structural maintenance of chromosomes protein 3	SMC3						0.000251565
P26368	Splicing factor U2AF 65 kDa subunit	U2AF2						0.000249634
P30520	Adenylosuccinate synthetase isozyme 2	ADSS2						0.000243067
O60841	Eukaryotic translation initiation factor 5B	EIF5B						0.000242172
Q9BXJ9	N-alpha-acetyltransferase 15, NatA auxiliary subunit	NAA15						0.000235269
Q13617	Cullin-2	CUL2						0.000233065
Q9UP95	Solute carrier family 12 member 4	SLC12A4						0.000225141
O60716	Catenin delta-1	CTNND1						0.000224258
Q08AM6	Protein VAC14 homolog	VAC14						0.000223873
P28161	Glutathione S-transferase Mu 2	GSTM2						0.000220815
O14617	AP-3 complex subunit delta-1	AP3D1						0.000220403
O43847	Nardilysin	NRDC						0.000218737
O94915	Protein furry homolog-like	FRYL						0.000216428
Q6UVY6	DBH-like monooxygenase protein 1	MOXD1						0.000213241
A5YKK6	CCR4-NOT transcription complex subunit 1	CNOT1						0.000205133
P30566	Adenylosuccinate lyase	ADSL						0.000201084
Q8WVM8	Sec1 family domain-containing protein 1	SCFD1						0.000193742
P11388	DNA topoisomerase 2-alpha	TOP2A						0.000192955
O00629	Importin subunit alpha-3	KPNA4						0.000188525
Q9UJW0	Dynactin subunit 4	DCTN4						0.000186573
Q01081	Splicing factor U2AF 35 kDa subunit	U2AF1						0.000184379
O00471	Exocyst complex component 5	EXOC5						0.000183573
Q12797	Aspartyl/asparaginyl beta-hydroxylase	ASPH						0.000177132
Q09666	Neuroblast differentiation-associated protein AHNAK	AHNAK						0.000175606
Q93009	Ubiquitin carboxyl-terminal hydrolase 7	USP7						0.000175293
P45974	Ubiquitin carboxyl-terminal hydrolase 5	USP5						0.000174443
Q9UM54	Unconventional myosin-VI	MYO6						0.000156051
O95819	Mitogen-activated protein kinase kinase kinase kinase 4	MAP4K4						0.00013851
P07686	Beta-hexosaminidase subunit beta	HEXB						0.000128425
Q92882	Osteoclast-stimulating factor 1	OSTF1						0.00012733
E7EX90	Dynactin subunit 1	DCTN1						0.000122222
A1L0T0	Acetolactate synthase-like protein	ILVBL						0.000117537
P80303	Nucleobindin-2	NUCB2						0.000108735
Q9UMS4	Pre-mRNA-processing factor 19	PRPF19						0.000104794
Q8NC51	Plasminogen activator inhibitor 1 RNA-binding protein	SERBP1						9.49836e-05
O15067	Phosphoribosylformylglycinamidine synthase	PFAS						9.47448e-05
Q14258	E3 ubiquitin/ISG15 ligase TRIM25	TRIM25						8.79235e-05
Q16706	Alpha-mannosidase 2	MAN2A1						7.45553e-05
Q16222	UDP-N-acetylhexosamine pyrophosphorylase	UAP1						6.6967e-05
Q8IWA5	Choline transporter-like protein 2	SLC44A2						6.4013e-05
P48163	NADP-dependent malic enzyme	ME1						6.18926e-05
P60983	Glia maturation factor beta	GMFB						5.56356e-05
Q9Y5Y2	Cytosolic Fe-S cluster assembly factor NUBP2	NUBP2						5.37023e-05
P17252	Protein kinase C alpha type	PRKCA						4.64338e-05
Q93008	Probable ubiquitin carboxyl-terminal hydrolase FAF-X	USP9X						4.46537e-05
O75116	Rho-associated protein kinase 2	ROCK2						3.57491e-05
Q9C0C9	(E3-independent) E2 ubiquitin-conjugating enzyme	UBE2O						3.30954e-05
O14976	Cyclin-G-associated kinase	GAK						3.00841e-05
P49902	Cytosolic purine 5'-nucleotidase	NT5C2						2.87305e-05
Q8N122	Regulatory-associated protein of mTOR	RPTOR						2.23589e-05
Q07954	Prolow-density lipoprotein receptor-related protein 1	LRP1						2.22653e-05
P60891	Ribose-phosphate pyrophosphokinase 1	PRPS1						not quantified
P62304	Small nuclear ribonucleoprotein E	SNRPE						0.00485123
O75348	V-type proton ATPase subunit G 1	ATP6V1G1						0.00327487
Q9H299	SH3 domain-binding glutamic acid-rich-like protein 3	SH3BGRL3						0.00295857
P15559	NAD(P)H dehydrogenase [quinone] 1	NQO1						0.00294482
Q9UBQ0	Vacuolar protein sorting-associated protein 29	VPS29						0.0027589
Q9UL25	Ras-related protein Rab-21	RAB21						0.00252234
P07108	Acyl-CoA-binding protein	DBI						0.00246531
Q9UGV2	Protein NDRG3	NDRG3						0.00230289
Q9NP97	Dynein light chain roadblock-type 1	DYNLRB1						0.00215518
P80723	Brain acid soluble protein 1	BASP1						0.00151871
P49257	Protein ERGIC-53	LMAN1						0.00144687
P12081	Histidine--tRNA ligase, cytoplasmic	HARS						0.00141585
P58546	Myotrophin	MTPN						0.00134731
P84098	60S ribosomal protein L19	RPL19						0.00126537
Q9NVJ2	ADP-ribosylation factor-like protein 8B	ARL8B						0.0012249
P02794	Ferritin heavy chain	FTH1						0.00119051
P62070	Ras-related protein R-Ras2	RRAS2						0.00118984
Q8NFJ5	Retinoic acid-induced protein 3	GPRC5A						0.00107751
O15372	Eukaryotic translation initiation factor 3 subunit H	EIF3H						0.000961646
P30419	Glycylpeptide N-tetradecanoyltransferase 1	NMT1						0.000922086
Q8N9N7	Leucine-rich repeat-containing protein 57	LRRC57						0.000904089
O15400	Syntaxin-7	STX7						0.000772654
Q96N66	Lysophospholipid acyltransferase 7	MBOAT7						0.00070084
Q6N022	Teneurin-4	TENM4						0.000691685
P61758	Prefoldin subunit 3	VBP1						0.000685221
O94979	Protein transport protein Sec31A	SEC31A						0.000643702
P84103	Serine/arginine-rich splicing factor 3	SRSF3						0.000555488
Q12904	Aminoacyl tRNA synthase complex-interacting multifunctional protein 1	AIMP1						0.000545622
P98179	RNA-binding protein 3	RBM3						0.000445127
P20042	Eukaryotic translation initiation factor 2 subunit 2	EIF2S2						0.000431173
P05026	Sodium/potassium-transporting ATPase subunit beta-1	ATP1B1						0.00033287
P52732	Kinesin-like protein KIF11	KIF11						0.000317001
Q9BYJ9	YTH domain-containing family protein 1	YTHDF1						0.000314153
Q8NBN3	Transmembrane protein 87A	TMEM87A						0.000312536
Q9NPQ8	Synembryn-A	RIC8A						0.000293428
Q9Y2Z0	Protein SGT1 homolog	SUGT1						0.000264127
Q9NR45	Sialic acid synthase	NANS						0.000242833
P61769	Beta-2-microglobulin	B2M						0.000232463
P62633	Cellular nucleic acid-binding protein	CNBP						0.000219074
Q93050	V-type proton ATPase 116 kDa subunit a isoform 1	ATP6V0A1						0.000218337
Q9Y5X2	Sorting nexin-8	SNX8						0.000210115
Q96A65	Exocyst complex component 4	EXOC4						0.000189668
Q15155	Nodal modulator 1	NOMO1						0.000148169
Q14247	Src substrate cortactin	CTTN						0.000135682
Q8TAT6	Nuclear protein localization protein 4 homolog	NPLOC4						0.000120269
Q9Y5B9	FACT complex subunit SPT16	SUPT16H						0.0001165
P11717	Cation-independent mannose-6-phosphate receptor	IGF2R						5.77825e-05
P21283	V-type proton ATPase subunit C 1	ATP6V1C1						5.20589e-05
Q02218	2-oxoglutarate dehydrogenase, mitochondrial	OGDH						4.50546e-05
Q6P1N0	Coiled-coil and C2 domain-containing protein 1A	CC2D1A						4.11157e-05
P42356	Phosphatidylinositol 4-kinase alpha	PI4KA						3.48959e-05
P06756	Integrin alpha-V	ITGAV						3.30059e-05
Q9Y6M7-3	Sodium bicarbonate cotransporter 3	SLC4A7						1.87062e-05
Q13618	Cullin-3	CUL3						1.84567e-05
Q92626	Peroxidasin homolog	PXDN						1.04864e-05
Q13286	Battenin	CLN3						not quantified
P07858	Cathepsin B	CTSB						not quantified
P35637	RNA-binding protein FUS	FUS						not quantified
O14974	Protein phosphatase 1 regulatory subunit 12A	PPP1R12A						not quantified
Q96QD8	Sodium-coupled neutral amino acid transporter 2	SLC38A2						not quantified
Q96AX1	Vacuolar protein sorting-associated protein 33A	VPS33A						not quantified
Q2M389	WASH complex subunit 4	WASHC4						not quantified
P05109	Protein S100-A8	S100A8						0.020287
P06702	Protein S100-A9	S100A9						0.0184865
Q9Y3U8	60S ribosomal protein L36	RPL36						0.0042262
P35080	Profilin-2	PFN2						0.00406251
P62807	Histone H2B type 1-C/E/F/G/I	H2BC4						0.00286125
P84090	Enhancer of rudimentary homolog	ERH						0.00174885
Q9NZT1	Calmodulin-like protein 5	CALML5						0.00163289
Q14019	Coactosin-like protein	COTL1						0.00113509
P01111	GTPase NRas	NRAS						0.000991934
O95571	Persulfide dioxygenase ETHE1, mitochondrial	ETHE1						0.000916447
P11234	Ras-related protein Ral-B	RALB						0.000906036
P48059	LIM and senescent cell antigen-like-containing domain protein 1	LIMS1						0.000858904
Q00169	Phosphatidylinositol transfer protein alpha isoform	PITPNA						0.000824488
P62834	Ras-related protein Rap-1A	RAP1A						0.00080461
P07339	Cathepsin D	CTSD						0.00079235
P13473	Lysosome-associated membrane glycoprotein 2	LAMP2						0.000789349
P48507	Glutamate--cysteine ligase regulatory subunit	GCLM						0.000783509
P30626	Sorcin	SRI						0.000748238
Q14376	UDP-glucose 4-epimerase	GALE						0.00069278
Q15404	Ras suppressor protein 1	RSU1						0.000663538
P51452	Dual specificity protein phosphatase 3	DUSP3						0.000565844
Q13418	Integrin-linked protein kinase	ILK						0.000562034
O75396	Vesicle-trafficking protein SEC22b	SEC22B						0.000540657
P27487	Dipeptidyl peptidase 4	DPP4						0.000514022
Q12846	Syntaxin-4	STX4						0.000416317
O14879	Interferon-induced protein with tetratricopeptide repeats 3	IFIT3						0.000404209
P31151	Protein S100-A7	S100A7						0.0003847
Q08752	Peptidyl-prolyl cis-trans isomerase D	PPID						0.000334415
Q9UNF0	Protein kinase C and casein kinase substrate in neurons protein 2	PACSIN2						0.000322283
Q9BZQ8	Protein Niban 1	NIBAN1						0.000307611
P48730	Casein kinase I isoform delta	CSNK1D						0.000296786
Q9BTU6	Phosphatidylinositol 4-kinase type 2-alpha	PI4K2A						0.000262682
P43121	Cell surface glycoprotein MUC18	MCAM						0.000230982
Q8N1G4	Leucine-rich repeat-containing protein 47	LRRC47						0.000196454
P16278	Beta-galactosidase	GLB1						0.000192921
P08621	U1 small nuclear ribonucleoprotein 70 kDa	SNRNP70						0.000183292
P48723	Heat shock 70 kDa protein 13	HSPA13						0.000172027
P26006	Integrin alpha-3	ITGA3						0.000172012
Q9NV70	Exocyst complex component 1	EXOC1						0.000137495
Q92544	Transmembrane 9 superfamily member 4	TM9SF4						0.000125022
Q9Y5X3	Sorting nexin-5	SNX5						0.00011293
O60313	Dynamin-like 120 kDa protein, mitochondrial	OPA1						0.000108522
Q13561	Dynactin subunit 2	DCTN2						0.000106018
P15374	Ubiquitin carboxyl-terminal hydrolase isozyme L3	UCHL3						0.000105539
Q01995	Transgelin	TAGLN						9.80724e-05
P15924	Desmoplakin	DSP						9.51638e-05
P30825	High affinity cationic amino acid transporter 1	SLC7A1						8.36514e-05
P49748	Very long-chain specific acyl-CoA dehydrogenase, mitochondrial	ACADVL						6.12606e-05
Q7Z406	Myosin-14	MYH14						5.81913e-05
Q9H2M9	Rab3 GTPase-activating protein non-catalytic subunit	RAB3GAP2						5.02944e-05
Q9Y2D4	Exocyst complex component 6B	EXOC6B						3.59771e-05
Q92614	Unconventional myosin-XVIIIa	MYO18A						3.40597e-05
Q6PCE3	Glucose 1,6-bisphosphate synthase	PGM2L1						1.4246e-05
Q92878	DNA repair protein RAD50	RAD50						1.41353e-05
Q96N67	Dedicator of cytokinesis protein 7	DOCK7						3.74824e-06
P04040	Catalase	CAT						not quantified
Q6UVK1	Chondroitin sulfate proteoglycan 4	CSPG4						not quantified
Q7Z2Z2	Elongation factor-like GTPase 1	EFL1						not quantified
P41567	Eukaryotic translation initiation factor 1	EIF1						not quantified
Q9Y266	Nuclear migration protein nudC	NUDC						not quantified
P47914	60S ribosomal protein L29	RPL29						not quantified
P63220	40S ribosomal protein S21	RPS21						not quantified
Q9BXP5	Serrate RNA effector molecule homolog	SRRT						not quantified
Q9UH65	Switch-associated protein 70	SWAP70						not quantified
P62736	Actin, aortic smooth muscle	ACTA2
P68363	Tubulin alpha-1B chain	TUBA1B
Q8WXH0	Nesprin-2	SYNE2					1.16232
P0CG39	POTE ankyrin domain family member J	POTEJ					0.21188
Q8WXE9	Stonin-2	STON2					0.107797
Q14145	Kelch-like ECH-associated protein 1	KEAP1					0.0981588
P02768	Serum albumin	ALB					0.0819615
O60942	mRNA-capping enzyme	RNGTT					0.0617628
P63267	Actin, gamma-enteric smooth muscle	ACTG2					0.0526579
P49792	E3 SUMO-protein ligase RanBP2	RANBP2					0.0458466
P41219	Peripherin	PRPH					0.0292805
Q86YS6	Ras-related protein Rab-43	RAB43					0.028198
Q969Q1	E3 ubiquitin-protein ligase TRIM63	TRIM63					0.023069
P02042	Hemoglobin subunit delta	HBD					0.0155849
P69905	Hemoglobin subunit alpha	HBA1;					0.00958893
P04004	Vitronectin	VTN					0.0092531
A6NNZ2	Tubulin beta 8B	TUBB8B					0.00755494
P10321	HLA class I histocompatibility antigen, C alpha chain	HLA-C					0.00726143
Q8TCZ2	CD99 antigen-like protein 2	CD99L2					0.00684582
P51451	Tyrosine-protein kinase Blk	BLK					0.00662417
P04350	Tubulin beta-4A chain	TUBB4A					0.00559907
Q96II8	DISP complex protein LRCH3	LRCH3					0.0054214
P69892	Hemoglobin subunit gamma-2	HBG2					0.00486437
P17661	Desmin	DES					0.00461314
Q9H0N0	Ras-related protein Rab-6C	RAB6C					0.00446161
Q14568	Heat shock protein HSP 90-alpha A2	HSP90AA2P					0.00443733
Q96L21	60S ribosomal protein L10-like	RPL10L					0.00413597
P13637	Sodium/potassium-transporting ATPase subunit alpha-3	ATP1A3					0.00357875
Q96E17	Ras-related protein Rab-3C	RAB3C					0.00341661
Q8N0Y7	Probable phosphoglycerate mutase 4	PGAM4					0.00336286
P30613	Pyruvate kinase PKLR	PKLR					0.00278086
Q9H361	Polyadenylate-binding protein 3	PABPC3					0.00260674
Q9NRW1	Ras-related protein Rab-6B	RAB6B					0.00258179
Q9Y4A5	Transformation/transcription domain-associated protein	TRRAP					0.0023758
Q9BZL1	Ubiquitin-like protein 5	UBL5					0.0022727
P01893	Putative HLA class I histocompatibility antigen, alpha chain H	HLA-H					0.00218146
Q8WWA0	Intelectin-1	ITLN1					0.00208872
Q96DA2	Ras-related protein Rab-39B	RAB39B					0.00207275
P34931	Heat shock 70 kDa protein 1-like	HSPA1L					0.00192222
P15531	Nucleoside diphosphate kinase A	NME1					0.00167704
Q58FF7	Putative heat shock protein HSP 90-beta-3	HSP90AB3P					0.00162207
P12036	Neurofilament heavy polypeptide	NEFH					0.00159918
P07864	L-lactate dehydrogenase C chain	LDHC					0.00149
Q14194	Dihydropyrimidinase-related protein 1	CRMP1					0.0014345
P14136	Glial fibrillary acidic protein	GFAP					0.00131485
Q2TAA8	Translin-associated factor X-interacting protein 1	TSNAXIP1					0.00130795
Q53T94	TATA box-binding protein-associated factor RNA polymerase I subunit B	TAF1B					0.00127473
P59190	Ras-related protein Rab-15	RAB15					0.00109886
Q9H4B7	Tubulin beta-1 chain	TUBB1					0.00107615
Q86TJ2	Transcriptional adapter 2-beta	TADA2B					0.00106531
Q9Y536	Peptidyl-prolyl cis-trans isomerase A-like 4A	PPIAL4A					0.00105385
Q96AX2	Ras-related protein Rab-37	RAB37					0.000971016
Q08043	Alpha-actinin-3	ACTN3					0.000915339
P49674	Casein kinase I isoform epsilon	CSNK1E					0.000911094
P20338	Ras-related protein Rab-4A	RAB4A					0.000910284
Q6ZU15	Septin-14	SEPTIN14					0.000531704
P61018	Ras-related protein Rab-4B	RAB4B					0.000505933
Q8WUD1	Ras-related protein Rab-2B	RAB2B					0.000461149
Q92538	Golgi-specific brefeldin A-resistance guanine nucleotide exchange factor 1	GBF1					0.000436691
O14556	Glyceraldehyde-3-phosphate dehydrogenase, testis-specific	GAPDHS					0.000340219
A0A183YE00	Tubulin beta chain	TUB4q					9.64125e-05
A0A088AWK7	Uncharacterized protein
A0A096LNS6	Uncharacterized protein
A0A0A6YYC5	T cell receptor alpha variable 14/delta variable 4	TRAV14DV4
A2RU48	Single-pass membrane and coiled-coil domain-containing protein 3	SMCO3
A6NDG6	Glycerol-3-phosphate phosphatase	PGP
A6NN73	Golgin subfamily A member 8C	GOLGA8CP
B7Z385	Adenylyl cyclase-associated protein	CAP2
C9J790	Kinase	IP6K2
E5RIU2	ADP-ribosylation factor GTPase-activating protein 1	ARFGAP1
E7EN43	Cyclin-J-like protein	CCNJL
E7EU80	Rho guanine nucleotide exchange factor 7	ARHGEF7
E9PH98	Beta-alanine-activating enzyme	AASDH
F5H6J3	Armadillo repeat-containing protein 6	ARMC6
G3V1N2	HCG1745306, isoform CRA_a	HBA2
H0Y7N6	Actin-binding LIM protein 1	ABLIM1
H0YFI1	Ragulator complex protein LAMTOR1	LAMTOR1
O00264	Membrane-associated progesterone receptor component 1	PGRMC1
O00267	Transcription elongation factor SPT5	SUPT5H
O00461	Golgi integral membrane protein 4	GOLIM4
O00499	Myc box-dependent-interacting protein 1	BIN1
O14579	Coatomer subunit epsilon	COPE
O14646	Chromodomain-helicase-DNA-binding protein 1	CHD1
O14672	Disintegrin and metalloproteinase domain-containing protein 10	ADAM10
O14786	Neuropilin-1	NRP1
O14841	5-oxoprolinase	OPLAH
O14979	Heterogeneous nuclear ribonucleoprotein D-like	HNRNPDL
O15031	Plexin-B2	PLXNB2
O15212	Prefoldin subunit 6	PFDN6
O15305	Phosphomannomutase 2	PMM2
O15533	Tapasin	TAPBP
O43505	Beta-1,4-glucuronyltransferase 1	B4GAT1
O43583	Density-regulated protein	DENR
O43633	Charged multivesicular body protein 2a	CHMP2A
O43854	EGF-like repeat and discoidin I-like domain-containing protein 3	EDIL3
O60271	C-Jun-amino-terminal kinase-interacting protein 4	SPAG9
O60524	Nuclear export mediator factor NEMF	NEMF
O60832	H/ACA ribonucleoprotein complex subunit DKC1	DKC1
O75153	Clustered mitochondria protein homolog	CLUH
O75475	PC4 and SFRS1-interacting protein	PSIP1
O75592	E3 ubiquitin-protein ligase MYCBP2	MYCBP2
O75935	Dynactin subunit 3	DCTN3
O76021	Ribosomal L1 domain-containing protein 1	RSL1D1
O76090	Bestrophin-1	BEST1
O94760	N	DDAH1
O94964	Protein SOGA1	SOGA1
O95163	Elongator complex protein 1	ELP1
O95292	Vesicle-associated membrane protein-associated protein B/C	VAPB
O95297	Myelin protein zero-like protein 1	MPZL1
O95340	Bifunctional 3'-phosphoadenosine 5'-phosphosulfate synthase 2	PAPSS2
O95347	Structural maintenance of chromosomes protein 2	SMC2
O95372	Acyl-protein thioesterase 2	LYPLA2
O95487	Protein transport protein Sec24B	SEC24B
O95817	BAG family molecular chaperone regulator 3	BAG3
O95980	Reversion-inducing cysteine-rich protein with Kazal motifs	RECK
O96013	Serine/threonine-protein kinase PAK 4	PAK4
P00488	Coagulation factor XIII A chain	F13A1
P00533	Epidermal growth factor receptor	EGFR
P00740	Coagulation factor IX	F9
P00742	Coagulation factor X	F10
P01023	Alpha-2-macroglobulin	A2M
P01024	Complement C3	C3
P01033	Metalloproteinase inhibitor 1	TIMP1
P01040	Cystatin-A	CSTA
P01116	GTPase KRas	KRAS
P01876	Immunoglobulin heavy constant alpha 1	IGHA1
P02511	Alpha-crystallin B chain	CRYAB
P02649	Apolipoprotein E	APOE
P02656	Apolipoprotein C-III	APOC3
P02671	Fibrinogen alpha chain [Cleaved into: Fibrinopeptide A; Fibrinogen alpha chain]	FGA
P04920	Anion exchange protein 2	SLC4A2
P05106	Integrin beta-3	ITGB3
P06454	Prothymosin alpha [Cleaved into: Prothymosin alpha, N-terminally processed; Thymosin alpha-1]	PTMA
P07093	Glia-derived nexin	SERPINE2
P07305	Histone H1.0	H1-0
P07358	Complement component C8 beta chain	C8B
P07711	Cathepsin L1	CTSL
P07947	Tyrosine-protein kinase Yes	YES1
P08519	Apolipoprotein	LPA
P08567	Pleckstrin	PLEK
P09234	U1 small nuclear ribonucleoprotein C	SNRPC
P09417	Dihydropteridine reductase	QDPR
P09497	Clathrin light chain B	CLTB
P09619	Platelet-derived growth factor receptor beta	PDGFRB
P0DMV9	Heat shock 70 kDa protein 1B	HSPA1B
P12273	Prolactin-inducible protein	PIP
P13591	Neural cell adhesion molecule 1	NCAM1
P13612	Integrin alpha-4	ITGA4
P14209	CD99 antigen	CD99
P14543	Nidogen-1	NID1
P14854	Cytochrome c oxidase subunit 6B1	COX6B1
P14923	Junction plakoglobin	JUP
P15151	Poliovirus receptor	PVR
P15529	Membrane cofactor protein	CD46
P16234	Platelet-derived growth factor receptor alpha	PDGFRA
P16401	Histone H1.5	H1-5
P16422	Epithelial cell adhesion molecule	EPCAM
P16885	1-phosphatidylinositol 4,5-bisphosphate phosphodiesterase gamma-2	PLCG2
P16949	Stathmin	STMN1
P17813	Endoglin	ENG
P18077	60S ribosomal protein L35a	RPL35A
P19022	Cadherin-2	CDH2
P19174	1-phosphatidylinositol 4,5-bisphosphate phosphodiesterase gamma-1	PLCG1
P19256	Lymphocyte function-associated antigen 3	CD58
P19961	Alpha-amylase 2B	AMY2B
P20020	Plasma membrane calcium-transporting ATPase 1	ATP2B1
P20810	Calpastatin	CAST
P20962	Parathymosin	PTMS
P22413	Ectonucleotide pyrophosphatase/phosphodiesterase family member 1	ENPP1
P23229	Integrin alpha-6	ITGA6
P25098	Beta-adrenergic receptor kinase 1	GRK2
P25311	Zinc-alpha-2-glycoprotein	AZGP1
P27816	Microtubule-associated protein 4	MAP4
P30405	Peptidyl-prolyl cis-trans isomerase F, mitochondrial	PPIF
P30622	CAP-Gly domain-containing linker protein 1	CLIP1
P30876	DNA-directed RNA polymerase II subunit RPB2	POLR2B
P31146	Coronin-1A	CORO1A
P31944	Caspase-14	CASP14
P32455	Guanylate-binding protein 1	GBP1
P33527	Multidrug resistance-associated protein 1	ABCC1
P35520	Cystathionine beta-synthase	CBS
P35658	Nuclear pore complex protein Nup214	NUP214
P35659	Protein DEK	DEK
P36507	Dual specificity mitogen-activated protein kinase kinase 2	MAP2K2
P36897	TGF-beta receptor type-1	TGFBR1
P42025	Beta-centractin	ACTR1B
P47756	F-actin-capping protein subunit beta	CAPZB
P47898	5-hydroxytryptamine receptor 5A	HTR5A
P48426	Phosphatidylinositol 5-phosphate 4-kinase type-2 alpha	PIP4K2A
P48637	Glutathione synthetase	GSS
P49006	MARCKS-related protein	MARCKSL1
P49458	Signal recognition particle 9 kDa protein	SRP9
P49773	Histidine triad nucleotide-binding protein 1	HINT1
P49815	Tuberin	TSC2
P50238	Cysteine-rich protein 1	CRIP1
P50579	Methionine aminopeptidase 2	METAP2
P50993	Sodium/potassium-transporting ATPase subunit alpha-2	ATP1A2
P51397	Death-associated protein 1	DAP
P51523	Zinc finger protein 84	ZNF84
P51798	H	CLCN7
P52895	Aldo-keto reductase family 1 member C2	AKR1C2
P53350	Serine/threonine-protein kinase PLK1	PLK1
P53801	Pituitary tumor-transforming gene 1 protein-interacting protein	PTTG1IP
P53985	Monocarboxylate transporter 1	SLC16A1
P53999	Activated RNA polymerase II transcriptional coactivator p15	SUB1
P54289	Voltage-dependent calcium channel subunit alpha-2/delta-1	CACNA2D1
P54646	5'-AMP-activated protein kinase catalytic subunit alpha-2	PRKAA2
P57071	PR domain zinc finger protein 15	PRDM15
P59036	Putative uncharacterized protein encoded by LINC00310	LINC00310
P61626	Lysozyme C	LYZ
P61927	60S ribosomal protein L37	RPL37
P61956	Small ubiquitin-related modifier 2	SUMO2
P62308	Small nuclear ribonucleoprotein G	SNRPG
P62328	Thymosin beta-4	TMSB4X
P62745	Rho-related GTP-binding protein RhoB	RHOB
P62841	40S ribosomal protein S15	RPS15
P62861	40S ribosomal protein S30	FAU
P63313	Thymosin beta-10	TMSB10
P68036	Ubiquitin-conjugating enzyme E2 L3	UBE2L3
P80370	Protein delta homolog 1	DLK1
P81605	Dermcidin	DCD
Q01105	Protein SET	SET
Q01130	Serine/arginine-rich splicing factor 2	SRSF2
Q02413	Desmoglein-1	DSG1
Q02539	Histone H1.1	H1-1
Q02880	DNA topoisomerase 2-beta	TOP2B
Q02952	A-kinase anchor protein 12	AKAP12
Q03405	Urokinase plasminogen activator surface receptor	PLAUR
Q04656	Copper-transporting ATPase 1	ATP7A
Q05655	Protein kinase C delta type	PRKCD
Q06124	Tyrosine-protein phosphatase non-receptor type 11	PTPN11
Q07666	KH domain-containing, RNA-binding, signal transduction-associated protein 1	KHDRBS1
Q07866	Kinesin light chain 1	KLC1
Q08188	Protein-glutamine gamma-glutamyltransferase E	TGM3
Q08379	Golgin subfamily A member 2	GOLGA2
Q08554	Desmocollin-1	DSC1
Q0JRZ9	F-BAR domain only protein 2	FCHO2
Q12792	Twinfilin-1	TWF1
Q12860	Contactin-1	CNTN1
Q12884	Prolyl endopeptidase FAP	FAP
Q12996	Cleavage stimulation factor subunit 3	CSTF3
Q13126	S-methyl-5'-thioadenosine phosphorylase	MTAP
Q13131	5'-AMP-activated protein kinase catalytic subunit alpha-1	PRKAA1
Q13136	Liprin-alpha-1	PPFIA1
Q13153	Serine/threonine-protein kinase PAK 1	PAK1
Q13247	Serine/arginine-rich splicing factor 6	SRSF6
Q13277	Syntaxin-3	STX3
Q13308	Inactive tyrosine-protein kinase 7	PTK7
Q13425	Beta-2-syntrophin	SNTB2
Q13464	Rho-associated protein kinase 1	ROCK1
Q13496	Myotubularin	MTM1
Q13564	NEDD8-activating enzyme E1 regulatory subunit	NAE1
Q13740	CD166 antigen	ALCAM
Q13835	Plakophilin-1	PKP1
Q13884	Beta-1-syntrophin	SNTB1
Q14008	Cytoskeleton-associated protein 5	CKAP5
Q14195	Dihydropyrimidinase-related protein 3	DPYSL3
Q14520	Hyaluronan-binding protein 2	HABP2
Q14596	Next to BRCA1 gene 1 protein	NBR1
Q15042	Rab3 GTPase-activating protein catalytic subunit	RAB3GAP1
Q15057	Arf-GAP with coiled-coil, ANK repeat and PH domain-containing protein 2	ACAP2
Q15075	Early endosome antigen 1	EEA1
Q15124	Phosphoglucomutase-like protein 5	PGM5
Q15369	Elongin-C	ELOC
Q15582	Transforming growth factor-beta-induced protein ig-h3	TGFBI
Q15637	Splicing factor 1	SF1
Q15773	Myeloid leukemia factor 2	MLF2
Q15819	Ubiquitin-conjugating enzyme E2 variant 2	UBE2V2
Q15942	Zyxin	ZYX
Q16543	Hsp90 co-chaperone Cdc37	CDC37
Q16553	Lymphocyte antigen 6E	LY6E
Q16576	Histone-binding protein RBBP7	RBBP7
Q16621	Transcription factor NF-E2 45 kDa subunit	NFE2
Q16647	Prostacyclin synthase	PTGIS
Q16666	Gamma-interferon-inducible protein 16	IFI16
Q16720	Plasma membrane calcium-transporting ATPase 3	ATP2B3
Q16778	Histone H2B type 2-E	HIST2H2BE
Q16799	Reticulon-1	RTN1
Q2TAA2	Isoamyl acetate-hydrolyzing esterase 1 homolog	IAH1
Q330K2	NADH dehydrogenase	NDUFAF6
Q3MHD2	Protein LSM12 homolog	LSM12
Q53TN4	Cytochrome b reductase 1	CYBRD1
Q56A73	Spindlin-4	SPIN4
Q5JWR5	Protein dopey-1	DOP1A
Q5T5C0	Syntaxin-binding protein 5	STXBP5
Q5T5S1	Coiled-coil domain-containing protein 183	CCDC183
Q5T749	Keratinocyte proline-rich protein	KPRP
Q5VVJ2	Histone H2A deubiquitinase MYSM1	MYSM1
Q5VW36	Focadhesin	FOCAD
Q5VY93	Rho guanine nucleotide exchange factor 2	ARHGEF2
Q5VZ89	DENN domain-containing protein 4C	DENND4C
Q5VZK9	F-actin-uncapping protein LRRC16A	CARMIL1
Q5XKK7	Protein FAM219B	FAM219B
Q5ZPR3	CD276 antigen	CD276
Q68DH5	G-protein coupled receptor-associated protein LMBRD2	LMBRD2
Q6PCD5	E3 ubiquitin-protein ligase RFWD3	RFWD3
Q6TFL4	Kelch-like protein 24	KLHL24
Q6UWP8	Suprabasin	SBSN
Q6UXH1	Protein disulfide isomerase CRELD2	CRELD2
Q6WKZ4	Rab11 family-interacting protein 1	RAB11FIP1
Q6ZT98	Tubulin polyglutamylase TTLL7	TTLL7
Q6ZVX7	F-box only protein 50	NCCRP1
Q71DI3	Histone H3.2	HIST2H3A; HIST2H3C; HIST2H3D
Q7KZ85	Transcription elongation factor SPT6	SUPT6H
Q7L2E3	ATP-dependent RNA helicase DHX30	DHX30
Q7L590	Protein MCM10 homolog	MCM10
Q7L5N7	Lysophosphatidylcholine acyltransferase 2	LPCAT2
Q7RTV0	PHD finger-like domain-containing protein 5A	PHF5A
Q7Z392	Trafficking protein particle complex subunit 11	TRAPPC11
Q7Z4L5	Tetratricopeptide repeat protein 21B	TTC21B
Q7Z4Y8	Putative ATP synthase subunit g 2, mitochondrial	ATP5MGL
Q7Z6B7	SLIT-ROBO Rho GTPase-activating protein 1	SRGAP1
Q86UX7	Fermitin family homolog 3	FERMT3
Q86VP1	Tax1-binding protein 1	TAX1BP1
Q8IYB3	Serine/arginine repetitive matrix protein 1	SRRM1
Q8IYW2	Cilia- and flagella-associated protein 46	CFAP46
Q8IZA0	Dyslexia-associated protein KIAA0319-like protein	KIAA0319L
Q8IZH2	5'-3' exoribonuclease 1	XRN1
Q8N139	ATP-binding cassette sub-family A member 6	ABCA6
Q8N5C1	Calcium homeostasis modulator protein 5	CALHM5
Q8N7R7	Cyclin-Y-like protein 1	CCNYL1
Q8N8S7	Protein enabled homolog	ENAH
Q8NA29	Sodium-dependent lysophosphatidylcholine symporter 1	MFSD2A
Q8ND76	Cyclin-Y	CCNY
Q8NET4	Retrotransposon Gag-like protein 9	RTL9
Q8NF37	Lysophosphatidylcholine acyltransferase 1	LPCAT1
Q8NGS5	Olfactory receptor 13C4	OR13C4
Q8NGU2	Olfactory receptor 9A4	OR9A4
Q8NH04	Olfactory receptor 2T27	OR2T27
Q8TAE7	Potassium voltage-gated channel subfamily G member 3	KCNG3
Q8TAQ2	SWI/SNF complex subunit SMARCC2	SMARCC2
Q8TBZ3	WD repeat-containing protein 20	WDR20
Q8TDB8	Solute carrier family 2, facilitated glucose transporter member 14	SLC2A14
Q8TF40	Folliculin-interacting protein 1	FNIP1
Q8TF46	DIS3-like exonuclease 1	DIS3L
Q8WVV4	Protein POF1B	POF1B
Q8WW12	PEST proteolytic signal-containing nuclear protein	PCNP
Q8WWZ4	ATP-binding cassette sub-family A member 10	ABCA10
Q92504	Zinc transporter SLC39A7	SLC39A7
Q92783	Signal transducing adapter molecule 1	STAM
Q92901	60S ribosomal protein L3-like	RPL3L
Q93045	Stathmin-2	STMN2
Q93077	Histone H2A type 1-C	HIST1H2AC
Q969Q0	60S ribosomal protein L36a-like	RPL36AL
Q96A09	Terminal nucleotidyltransferase 5B	TENT5B
Q96AM1	Mas-related G-protein coupled receptor member F	MRGPRF
Q96BJ3	Axin interactor, dorsalization-associated protein	AIDA
Q96D15	Reticulocalbin-3	RCN3
Q96ED9	Protein Hook homolog 2	HOOK2
Q96F07	Cytoplasmic FMR1-interacting protein 2	CYFIP2
Q96FQ6	Protein S100-A16	S100A16
Q96GG9	DCN1-like protein 1	DCUN1D1
Q96HP0	Dedicator of cytokinesis protein 6	DOCK6
Q96IU4	Protein ABHD14B	ABHD14B
Q96IZ0	PRKC apoptosis WT1 regulator protein	PAWR
Q96JB1	Dynein heavy chain 8, axonemal	DNAH8
Q96KG9	N-terminal kinase-like protein	SCYL1
Q96KV6	Putative butyrophilin subfamily 2 member A3	BTN2A3P
Q96L92	Sorting nexin-27	SNX27
Q96P63	Serpin B12	SERPINB12
Q96PY5	Formin-like protein 2	FMNL2
Q96SN8	CDK5 regulatory subunit-associated protein 2	CDK5RAP2
Q99436	Proteasome subunit beta type-7	PSMB7
Q99519	Sialidase-1	NEU1
Q99570	Phosphoinositide 3-kinase regulatory subunit 4	PIK3R4
Q99747	Gamma-soluble NSF attachment protein	NAPG
Q99808	Equilibrative nucleoside transporter 1	SLC29A1
Q9BS40	Latexin	LXN
Q9BT25	HAUS augmin-like complex subunit 8	HAUS8
Q9BVC6	Transmembrane protein 109	TMEM109
Q9BXS9	Solute carrier family 26 member 6	SLC26A6
Q9BZ29	Dedicator of cytokinesis protein 9	DOCK9
Q9BZC7	ATP-binding cassette sub-family A member 2	ABCA2
Q9BZH6	WD repeat-containing protein 11	WDR11
Q9BZM6	UL16-binding protein 1	ULBP1
Q9GZZ9	Ubiquitin-like modifier-activating enzyme 5	UBA5
Q9H1Z4	WD repeat-containing protein 13	WDR13
Q9H2C0	Gigaxonin	GAN
Q9H2G2	STE20-like serine/threonine-protein kinase	SLK
Q9H2K8	Serine/threonine-protein kinase TAO3	TAOK3
Q9H492	Microtubule-associated proteins 1A/1B light chain 3A	MAP1LC3A
Q9H4G4	Golgi-associated plant pathogenesis-related protein 1	GLIPR2
Q9H5V9	UPF0428 protein CXorf56	CXorf56
Q9HAV0	Guanine nucleotide-binding protein subunit beta-4	GNB4
Q9HCN8	Stromal cell-derived factor 2-like protein 1	SDF2L1
Q9HD42	Charged multivesicular body protein 1a	CHMP1A
Q9NQE9	Histidine triad nucleotide-binding protein 3	HINT3
Q9NQP4	Prefoldin subunit 4	PFDN4
Q9NR56	Muscleblind-like protein 1	MBNL1
Q9NRN7	L-aminoadipate-semialdehyde dehydrogenase-phosphopantetheinyl transferase	AASDHPPT
Q9NRY6	Phospholipid scramblase 3	PLSCR3
Q9NTX5	Ethylmalonyl-CoA decarboxylase	ECHDC1
Q9NUP9	Protein lin-7 homolog C	LIN7C
Q9NUY8	TBC1 domain family member 23	TBC1D23
Q9NW15	Anoctamin-10	ANO10
Q9NZZ3	Charged multivesicular body protein 5	CHMP5
Q9P0K7	Ankycorbin	RAI14
Q9P258	Protein RCC2	RCC2
Q9P265	Disco-interacting protein 2 homolog B	DIP2B
Q9P2B2	Prostaglandin F2 receptor negative regulator	PTGFRN
Q9P2D0	Inhibitor of Bruton tyrosine kinase	IBTK
Q9P2D3	HEAT repeat-containing protein 5B	HEATR5B
Q9P2E9	Ribosome-binding protein 1	RRBP1
Q9P2R3	Rabankyrin-5	ANKFY1
Q9UBC2	Epidermal growth factor receptor substrate 15-like 1	EPS15L1
Q9UBE0	SUMO-activating enzyme subunit 1	SAE1
Q9UBG0	C-type mannose receptor 2	MRC2
Q9UBR5	Chemokine-like factor	CKLF
Q9UBV8	Peflin	PEF1
Q9UFV3	Putative uncharacterized protein DKFZp434L187
Q9UGI8	Testin	TES
Q9UHC9	NPC1-like intracellular cholesterol transporter 1	NPC1L1
Q9UHD1	Cysteine and histidine-rich domain-containing protein 1	CHORDC1
Q9UHQ4	B-cell receptor-associated protein 29	BCAP29
Q9UK96	F-box only protein 10	FBXO10
Q9UKS6	Protein kinase C and casein kinase substrate in neurons protein 3	PACSIN3
Q9UL54	Serine/threonine-protein kinase TAO2	TAOK2
Q9ULF5	Zinc transporter ZIP10	SLC39A10
Q9ULH0	Kinase D-interacting substrate of 220 kDa	KIDINS220
Q9ULK4	Mediator of RNA polymerase II transcription subunit 23	MED23
Q9UMR2	ATP-dependent RNA helicase DDX19B	DDX19B
Q9UNE7	E3 ubiquitin-protein ligase CHIP	STUB1
Q9UNY4	Transcription termination factor 2	TTF2
Q9UPU5	Ubiquitin carboxyl-terminal hydrolase 24	USP24
Q9Y2B0	Protein canopy homolog 2	CNPY2
Q9Y2S6	Translation machinery-associated protein 7	TMA7
Q9Y4B4	Helicase ARIP4	RAD54L2
Q9Y4F1	FERM, ARHGEF and pleckstrin domain-containing protein 1	FARP1
Q9Y4I1	Unconventional myosin-Va	MYO5A
Q9Y5L4	Mitochondrial import inner membrane translocase subunit Tim13	TIMM13
Q9Y666	Solute carrier family 12 member 7	SLC12A7
Q9Y6C2	EMILIN-1	EMILIN1
Q9Y6D5	Brefeldin A-inhibited guanine nucleotide-exchange protein 2	ARFGEF2
Q9Y6D6	Brefeldin A-inhibited guanine nucleotide-exchange protein 1	ARFGEF1
L0R5A1	Alternative protein CSF2RB	CSF2RB						0.387326
A0A096LNQ7	DNA excision repair protein ERCC-6 (Fragment)	ERCC6						0.137028
Q32Q12	Nucleoside diphosphate kinase	NME1-NME2						0.0434673
P68032	Actin, alpha cardiac muscle 1	ACTC1						0.036296
Q15907	Ras-related protein Rab-11B	RAB11B						0.0275957
Q8IWP6	Tubulin beta chain							0.0241348
P20671	Histone H2A type 1-D	HIST1H2AD						0.0205106
B2RDY9	Adenylyl cyclase-associated protein							0.0182703
P45880	Voltage-dependent anion-selective channel protein 2	VDAC2						0.0140613
A0A384MR50	F-actin-capping protein subunit beta							0.0129919
Q13162	Peroxiredoxin-4	PRDX4						0.0118266
O14950	Myosin regulatory light chain 12B	MYL12B						0.0113235
P00403	Cytochrome c oxidase subunit 2	MT-CO2						0.0106078
P48047	ATP synthase subunit O, mitochondrial	ATP5PO						0.0100775
Q15382	GTP-binding protein Rheb	RHEB						0.0100393
Q99873	Protein arginine N-methyltransferase 1	PRMT1						0.00993814
P61803	Dolichyl-diphosphooligosaccharide--protein glycosyltransferase subunit DAD1	DAD1						0.00954047
Q96RV8	3-phosphoglycerate dehydrogenase (Fragment)							0.00949829
Q15102	Platelet-activating factor acetylhydrolase IB subunit gamma	PAFAH1B3						0.00945895
A8K6Q8	cDNA FLJ75881, highly similar to Homo sapiens transferrin receptor (p90, CD71) (TFRC), mRNA							0.00827791
P22695	Cytochrome b-c1 complex subunit 2, mitochondrial	UQCRC2						0.00751492
P54852	Epithelial membrane protein 3	EMP3						0.00738667
P53680	AP-2 complex subunit sigma	AP2S1						0.00721078
O43760	Synaptogyrin-2	SYNGR2						0.00699299
P10620	Microsomal glutathione S-transferase 1	MGST1						0.00682457
K7EQN0	Zinc finger protein 532 (Fragment)	ZNF532						0.00679694
P22061	Protein-L-isoaspartate(D-aspartate) O-methyltransferase	PCMT1						0.00669167
O00303	Eukaryotic translation initiation factor 3 subunit F	EIF3F						0.00665822
O75390	Citrate synthase, mitochondrial	CS						0.00619937
P31943	Heterogeneous nuclear ribonucleoprotein H	HNRNPH1						0.00552772
P62857	40S ribosomal protein S28	RPS28						0.00551561
P24539	ATP synthase F(0) complex subunit B1, mitochondrial	ATP5PB						0.00542129
O60493	Sorting nexin-3	SNX3						0.00529185
Q9Y3B3	Transmembrane emp24 domain-containing protein 7	TMED7						0.00512853
P39656	Dolichyl-diphosphooligosaccharide--protein glycosyltransferase 48 kDa subunit	DDOST						0.00507118
P36542	ATP synthase subunit gamma, mitochondrial	ATP5F1C						0.0050283
A0A2R8Y5Y6	DOMON domain-containing protein FRRS1L (Fragment)	FRRS1L						0.00502623
Q99623	Prohibitin-2	PHB2						0.00494286
E9PIF9	Mitochondrial fission regulator 1-like	MTFR1L						0.00469346
Q15717	ELAV-like protein 1	ELAVL1						0.00465778
Q06323	Proteasome activator complex subunit 1	PSME1						0.00451323
O14980	Exportin-1	XPO1						0.00435672
O15511	Actin-related protein 2/3 complex subunit 5	ARPC5						0.00410896
P63172	Dynein light chain Tctex-type 1	DYNLT1						0.00404765
P61923	Coatomer subunit zeta-1	COPZ1						0.00392423
P60468	Protein transport protein Sec61 subunit beta	SEC61B						0.00384571
P23219	Prostaglandin G/H synthase 1	PTGS1						0.00369313
P56134	ATP synthase subunit f, mitochondrial	ATP5MF						0.00346908
Q8N5K1	CDGSH iron-sulfur domain-containing protein 2	CISD2						0.00346119
P61289	Proteasome activator complex subunit 3	PSME3						0.00345336
Q5ZEY3	Glyceraldehyde-3-phosphate dehydrogenase (Fragment)	GAPD						0.00345328
Q92734	Protein TFG	TFG						0.00344694
P40939	Trifunctional enzyme subunit alpha, mitochondrial	HADHA						0.00342982
Q70UQ0	Inhibitor of nuclear factor kappa-B kinase-interacting protein	IKBIP						0.0032749
Q9UL46	Proteasome activator complex subunit 2	PSME2						0.0031788
Q9UBQ5	Eukaryotic translation initiation factor 3 subunit K	EIF3K						0.00309747
Q15125	3-beta-hydroxysteroid-Delta(8),Delta(7)-isomerase	EBP						0.0030285
P55084	Trifunctional enzyme subunit beta, mitochondrial	HADHB						0.00293524
P10301	Ras-related protein R-Ras	RRAS						0.00293472
P99999	Cytochrome c	CYCS						0.00288761
Q53GQ0	Very-long-chain 3-oxoacyl-CoA reductase	HSD17B12						0.00270628
O75352	Mannose-P-dolichol utilization defect 1 protein	MPDU1						0.00265128
P57088	Transmembrane protein 33	TMEM33						0.00265096
P36957	Dihydrolipoyllysine-residue succinyltransferase component of 2-oxoglutarate dehydrogenase complex, mitochondrial	DLST						0.00255683
P38919	Eukaryotic initiation factor 4A-III	EIF4A3						0.00254331
P61009	Signal peptidase complex subunit 3	SPCS3						0.00253902
Q7L5N1	COP9 signalosome complex subunit 6	COPS6						0.00253244
P46977	Dolichyl-diphosphooligosaccharide--protein glycosyltransferase subunit STT3A	STT3A						0.00246443
O43169	Cytochrome b5 type B	CYB5B						0.00235018
Q9UKK9	ADP-sugar pyrophosphatase	NUDT5						0.00234118
Q99439	Calponin-2	CNN2						0.00226468
Q9Y277	Voltage-dependent anion-selective channel protein 3	VDAC3						0.00224548
Q14696	LRP chaperone MESD	MESD						0.00220104
Q9UM00	Calcium load-activated calcium channel	TMCO1						0.00216106
P08473	Neprilysin	MME						0.00213679
P00492	Hypoxanthine-guanine phosphoribosyltransferase	HPRT1						0.0021318
Q9NRP0	Oligosaccharyltransferase complex subunit OSTC	OSTC						0.00199775
Q14165	Malectin	MLEC						0.00199423
O15173	Membrane-associated progesterone receptor component 2	PGRMC2						0.0019459
P14678	Small nuclear ribonucleoprotein-associated proteins B and B'	SNRPB						0.00194496
Q9BTV4	Transmembrane protein 43	TMEM43						0.00192678
A8K7N0	cDNA FLJ75556, highly similar to Homo sapiens ribosomal protein L14, mRNA							0.00190119
O76003	Glutaredoxin-3	GLRX3						0.00187492
P05455	Lupus La protein	SSB						0.00185618
O43681	ATPase ASNA1	ASNA1						0.00184895
Q9Y5L0	Transportin-3	TNPO3						0.0018476
B4DMY3	cDNA FLJ60713, highly similar to Homo sapiens heterogeneous nuclear ribonucleoprotein A/B (HNRPAB), transcript variant 1, mRNA							0.00184602
Q969U7	Proteasome assembly chaperone 2	PSMG2						0.00183454
P46926	Glucosamine-6-phosphate isomerase 1	GNPDA1						0.00181943
Q12905	Interleukin enhancer-binding factor 2	ILF2						0.00179658
P50552	Vasodilator-stimulated phosphoprotein	VASP						0.00178514
P43307	Translocon-associated protein subunit alpha	SSR1						0.00171678
Q92820	Gamma-glutamyl hydrolase	GGH						0.00170483
P26196	Probable ATP-dependent RNA helicase DDX6	DDX6						0.0017028
P38117	Electron transfer flavoprotein subunit beta	ETFB						0.0016971
Q13637	Ras-related protein Rab-32	RAB32						0.00165147
Q07021	Complement component 1 Q subcomponent-binding protein, mitochondrial	C1QBP						0.00163938
P61966	AP-1 complex subunit sigma-1A	AP1S1						0.00161868
P30048	Thioredoxin-dependent peroxide reductase, mitochondrial	PRDX3						0.001614
P09488	Glutathione S-transferase Mu 1	GSTM1						0.00158212
Q9HD45	Transmembrane 9 superfamily member 3	TM9SF3						0.00157865
P33778	Histone H2B type 1-B	HIST1H2BB						0.00152726
Q13627	Dual specificity tyrosine-phosphorylation-regulated kinase 1A	DYRK1A						0.00150576
P46976	Glycogenin-1	GYG1						0.00150411
O15260	Surfeit locus protein 4	SURF4						0.00145546
P0DME0	Protein SETSIP	SETSIP						0.00145199
O95433	Activator of 90 kDa heat shock protein ATPase homolog 1	AHSA1						0.00139432
Q9H3N1	Thioredoxin-related transmembrane protein 1	TMX1						0.00138333
Q6IBS0	Twinfilin-2	TWF2						0.00136658
P31930	Cytochrome b-c1 complex subunit 1, mitochondrial	UQCRC1						0.00135304
O43657	Tetraspanin-6	TSPAN6						0.00134084
B4DPH5	cDNA FLJ55496, highly similar to Aminopeptidase N							0.0013335
O43684	Mitotic checkpoint protein BUB3	BUB3						0.00132186
O60684	Importin subunit alpha-7	KPNA6						0.00131446
Q02978	Mitochondrial 2-oxoglutarate/malate carrier protein	SLC25A11						0.00130814
Q04837	Single-stranded DNA-binding protein, mitochondrial	SSBP1						0.00130307
P11216	Glycogen phosphorylase, brain form	PYGB						0.00129849
Q9Y394	Dehydrogenase/reductase SDR family member 7	DHRS7						0.00129525
Q9BPX5	Actin-related protein 2/3 complex subunit 5-like protein	ARPC5L						0.00128889
Q96AY3	Peptidyl-prolyl cis-trans isomerase FKBP10	FKBP10						0.0012786
P51114	Fragile X mental retardation syndrome-related protein 1	FXR1						0.00124993
Q9UBM7	7-dehydrocholesterol reductase	DHCR7						0.00124051
A9X7H1	Eukaryotic translation elongation factor 1 alpha (Fragment)							0.00122292
P48735	Isocitrate dehydrogenase [NADP], mitochondrial	IDH2						0.00121766
P29992	Guanine nucleotide-binding protein subunit alpha-11	GNA11						0.00118846
Q99627	COP9 signalosome complex subunit 8	COPS8						0.00115766
P10155	60 kDa SS-A/Ro ribonucleoprotein	RO60						0.00115198
P21964	Catechol O-methyltransferase	COMT						0.00114313
O75955	Flotillin-1	FLOT1						0.00113899
P19623	Spermidine synthase	SRM						0.00113842
Q9UI10	Translation initiation factor eIF-2B subunit delta	EIF2B4						0.00112806
O95747	Serine/threonine-protein kinase OSR1	OXSR1						0.00112621
Q9Y2V2	Calcium-regulated heat-stable protein 1	CARHSP1						0.00112347
O43809	Cleavage and polyadenylation specificity factor subunit 5	NUDT21						0.0010586
Q01844	RNA-binding protein EWS	EWSR1						0.00105408
Q15233	Non-POU domain-containing octamer-binding protein	NONO						0.00105216
P51659	Peroxisomal multifunctional enzyme type 2	HSD17B4						0.00100549
P60059	Protein transport protein Sec61 subunit gamma	SEC61G						0.000999102
P00390	Glutathione reductase, mitochondrial	GSR						0.000955865
Q15738	Sterol-4-alpha-carboxylate 3-dehydrogenase, decarboxylating	NSDHL						0.00095513
Q12906	Interleukin enhancer-binding factor 3	ILF3						0.000946488
Q9UNF1	Melanoma-associated antigen D2	MAGED2						0.000933459
P56557	Transmembrane protein 50B	TMEM50B						0.000922094
Q8IZ83	Aldehyde dehydrogenase family 16 member A1	ALDH16A1						0.000915568
O95807	Transmembrane protein 50A	TMEM50A						0.000915394
Q9UJZ1	Stomatin-like protein 2, mitochondrial	STOML2						0.000905312
P20290	Transcription factor BTF3	BTF3						0.000890572
Q9BQA1	Methylosome protein 50	WDR77						0.000885919
Q9UMX0	Ubiquilin-1	UBQLN1						0.000862476
P52272	Heterogeneous nuclear ribonucleoprotein M	HNRNPM						0.000851085
O96008	Mitochondrial import receptor subunit TOM40 homolog	TOMM40						0.000843819
P51991	Heterogeneous nuclear ribonucleoprotein A3	HNRNPA3						0.000836566
O43237	Cytoplasmic dynein 1 light intermediate chain 2	DYNC1LI2						0.000822789
Q9Y315	Deoxyribose-phosphate aldolase	DERA						0.000820507
P13804	Electron transfer flavoprotein subunit alpha, mitochondrial	ETFA						0.000818542
Q92769	Histone deacetylase 2	HDAC2						0.000811597
Q9BUT1	3-hydroxybutyrate dehydrogenase type 2	BDH2						0.000808542
A0AVT1	Ubiquitin-like modifier-activating enzyme 6	UBA6						0.00080093
O00743	Serine/threonine-protein phosphatase 6 catalytic subunit	PPP6C						0.000788292
O60762	Dolichol-phosphate mannosyltransferase subunit 1	DPM1						0.000782492
Q9Y285	Phenylalanine--tRNA ligase alpha subunit	FARSA						0.000775988
Q00577	Transcriptional activator protein Pur-alpha	PURA						0.00076897
O14744	Protein arginine N-methyltransferase 5	PRMT5						0.000758246
P07954	Fumarate hydratase, mitochondrial	FH						0.000750415
Q9Y6C9	Mitochondrial carrier homolog 2	MTCH2						0.00074548
P53992	Protein transport protein Sec24C	SEC24C						0.000732997
Q9HC07	Transmembrane protein 165	TMEM165						0.00071971
Q13098	COP9 signalosome complex subunit 1	GPS1						0.000705236
P12111	Collagen alpha-3(VI) chain	COL6A3						0.000703141
O96000	NADH dehydrogenase [ubiquinone] 1 beta subcomplex subunit 10	NDUFB10						0.000694236
P00367	Glutamate dehydrogenase 1, mitochondrial	GLUD1						0.00069366
Q9Y6M9	NADH dehydrogenase [ubiquinone] 1 beta subcomplex subunit 9	NDUFB9						0.00068111
Q9NQ88	Fructose-2,6-bisphosphatase TIGAR	TIGAR						0.00067828
Q8IWB7	WD repeat and FYVE domain-containing protein 1	WDFY1						0.00066705
Q99719	Septin-5	SEPTIN5						0.000661489
A0A384MDW7	Enoyl Coenzyme A hydratase, short chain, 1, mitochondrial	ECHS1						0.000660288
P35270	Sepiapterin reductase	SPR						0.000656931
Q13148	TAR DNA-binding protein 43	TARDBP						0.000654089
P08574	Cytochrome c1, heme protein, mitochondrial	CYC1						0.000636242
P25325	3-mercaptopyruvate sulfurtransferase	MPST						0.000635489
P49419	Alpha-aminoadipic semialdehyde dehydrogenase	ALDH7A1						0.000632513
B7Z481	cDNA FLJ54018, highly similar to PDZ and LIM domain protein 5							0.000620328
Q9UL26	Ras-related protein Rab-22A	RAB22A						0.000617433
Q9Y3E0	Vesicle transport protein GOT1B	GOLT1B						0.000612563
O43676	NADH dehydrogenase [ubiquinone] 1 beta subcomplex subunit 3	NDUFB3						0.000607668
P49840	Glycogen synthase kinase-3 alpha	GSK3A						0.00059152
Q96CS3	FAS-associated factor 2	FAF2						0.000570893
A0A024R7F7	Transportin 2 (Importin 3, karyopherin beta 2b), isoform CRA_b	TNPO2						0.00056313
P54819	Adenylate kinase 2, mitochondrial	AK2						0.000559127
P78344	Eukaryotic translation initiation factor 4 gamma 2	EIF4G2						0.000544492
Q9Y6E0	Serine/threonine-protein kinase 24	STK24						0.000537934
O14929	Histone acetyltransferase type B catalytic subunit	HAT1						0.000524079
O00429	Dynamin-1-like protein	DNM1L						0.000516903
P13861	cAMP-dependent protein kinase type II-alpha regulatory subunit	PRKAR2A						0.000510763
P20700	Lamin-B1	LMNB1						0.000505646
P27695	DNA-(apurinic or apyrimidinic site) lyase	APEX1						0.000505006
Q6NXG1	Epithelial splicing regulatory protein 1	ESRP1						0.000502313
P09622	Dihydrolipoyl dehydrogenase, mitochondrial	DLD						0.000498279
P13010	X-ray repair cross-complementing protein 5	XRCC5						0.000496607
Q9ULA0	Aspartyl aminopeptidase	DNPEP						0.00048895
Q9Y5P6	Mannose-1-phosphate guanyltransferase beta	GMPPB						0.000486796
P11387	DNA topoisomerase 1	TOP1						0.000484596
P55039	Developmentally-regulated GTP-binding protein 2	DRG2						0.00047547
Q96G03	Phosphoglucomutase-2	PGM2						0.000473624
Q99733	Nucleosome assembly protein 1-like 4	NAP1L4						0.000469558
Q9H3U1	Protein unc-45 homolog A	UNC45A						0.000462746
Q3KQV9	UDP-N-acetylhexosamine pyrophosphorylase-like protein 1	UAP1L1						0.000460605
P48147	Prolyl endopeptidase	PREP						0.000456119
Q13724	Mannosyl-oligosaccharide glucosidase	MOGS						0.000445566
Q16836	Hydroxyacyl-coenzyme A dehydrogenase, mitochondrial	HADH						0.000438667
Q9HB90	Ras-related GTP-binding protein C	RRAGC						0.00042558
O75718	Cartilage-associated protein	CRTAP						0.000410964
P52888	Thimet oligopeptidase	THOP1						0.000410791
O14656	Torsin-1A	TOR1A						0.000405645
Q9BTW9	Tubulin-specific chaperone D	TBCD						0.00039973
Q93034	Cullin-5	CUL5						0.000391899
O75165	DnaJ homolog subfamily C member 13	DNAJC13						0.000386604
P30533	Alpha-2-macroglobulin receptor-associated protein	LRPAP1						0.000386452
P13807	Glycogen [starch] synthase, muscle	GYS1						0.000385577
O94832	Unconventional myosin-Id	MYO1D						0.000383605
O43488	Aflatoxin B1 aldehyde reductase member 2	AKR7A2						0.000356768
Q13151	Heterogeneous nuclear ribonucleoprotein A0	HNRNPA0						0.000356478
Q9UDY4	DnaJ homolog subfamily B member 4	DNAJB4						0.000356061
Q13596	Sorting nexin-1	SNX1						0.000353887
P11177	Pyruvate dehydrogenase E1 component subunit beta, mitochondrial	PDHB						0.000351922
Q9NZL4	Hsp70-binding protein 1	HSPBP1						0.000345073
Q04206	Transcription factor p65	RELA						0.000344497
Q16775	Hydroxyacylglutathione hydrolase, mitochondrial	HAGH						0.000341931
Q9UI12	V-type proton ATPase subunit H	ATP6V1H						0.000331904
Q96IJ6	Mannose-1-phosphate guanyltransferase alpha	GMPPA						0.000325006
P50452	Serpin B8	SERPINB8						0.000323512
Q96DE0	U8 snoRNA-decapping enzyme	NUDT16						0.000319979
Q9NVD7	Alpha-parvin	PARVA						0.000317894
Q9UBW8	COP9 signalosome complex subunit 7a	COPS7A						0.000317386
Q32P28	Prolyl 3-hydroxylase 1	P3H1						0.000316718
Q14166	Tubulin--tyrosine ligase-like protein 12	TTLL12						0.00031012
P08240	Signal recognition particle receptor subunit alpha	SRPRA						0.00030408
Q8TC12	Retinol dehydrogenase 11	RDH11						0.00029903
Q9H1R3	Myosin light chain kinase 2, skeletal/cardiac muscle	MYLK2						0.000298685
Q15029	116 kDa U5 small nuclear ribonucleoprotein component	EFTUD2						0.000293119
Q8N0U8	Vitamin K epoxide reductase complex subunit 1-like protein 1	VKORC1L1						0.000287823
Q9NZI8	Insulin-like growth factor 2 mRNA-binding protein 1	IGF2BP1						0.000286036
P24752	Acetyl-CoA acetyltransferase, mitochondrial	ACAT1						0.000277695
O14880	Microsomal glutathione S-transferase 3	MGST3						0.000274187
P28331	NADH-ubiquinone oxidoreductase 75 kDa subunit, mitochondrial	NDUFS1						0.00026843
O76024	Wolframin	WFS1						0.000250723
Q96T76	MMS19 nucleotide excision repair protein homolog	MMS19						0.000234378
O95757	Heat shock 70 kDa protein 4L	HSPA4L						0.000234333
Q9UJX2	Cell division cycle protein 23 homolog	CDC23						0.000226202
O00148	ATP-dependent RNA helicase DDX39A	DDX39A						0.000220873
O14494	Phospholipid phosphatase 1	PLPP1						0.000219987
P51572	B-cell receptor-associated protein 31	BCAP31						0.000209804
O95352	Ubiquitin-like modifier-activating enzyme ATG7	ATG7						0.000198323
O14965	Aurora kinase A	AURKA						0.000193089
P61225	Ras-related protein Rap-2b	RAP2B						0.000187077
O14972	Vacuolar protein sorting-associated protein 26C	VPS26C						0.00018683
Q6P2Q9	Pre-mRNA-processing-splicing factor 8	PRPF8						0.000183594
P52306	Rap1 GTPase-GDP dissociation stimulator 1	RAP1GDS1						0.000182931
P43304	Glycerol-3-phosphate dehydrogenase, mitochondrial	GPD2						0.000181749
O75821	Eukaryotic translation initiation factor 3 subunit G	EIF3G						0.000178897
Q9UBT2	SUMO-activating enzyme subunit 2	UBA2						0.000178307
Q96P70	Importin-9	IPO9						0.000174018
O75533	Splicing factor 3B subunit 1	SF3B1						0.000173742
Q9BZF1	Oxysterol-binding protein-related protein 8	OSBPL8						0.000170371
Q9Y6G5	COMM domain-containing protein 10	COMMD10						0.000161917
Q9UIV1	CCR4-NOT transcription complex subunit 7	CNOT7						0.00016088
P31942	Heterogeneous nuclear ribonucleoprotein H3	HNRNPH3						0.00014673
P05091	Aldehyde dehydrogenase, mitochondrial	ALDH2						0.000144771
Q9Y5Z4	Heme-binding protein 2	HEBP2						0.000140773
Q96C19	EF-hand domain-containing protein D2	EFHD2						0.000140562
P05413	Fatty acid-binding protein, heart	FABP3						0.000139656
Q09161	Nuclear cap-binding protein subunit 1	NCBP1						0.000135123
Q5VIR6	Vacuolar protein sorting-associated protein 53 homolog	VPS53						0.000129915
Q9P000	COMM domain-containing protein 9	COMMD9						0.000129099
Q9UHY1	Nuclear receptor-binding protein	NRBP1						0.000122383
Q9NYU2	UDP-glucose:glycoprotein glucosyltransferase 1	UGGT1						0.000119899
Q9P253	Vacuolar protein sorting-associated protein 18 homolog	VPS18						0.00011987
P21810	Biglycan	BGN						0.00011863
Q86YN1	Dolichyldiphosphatase 1	DOLPP1						0.00011373
Q96RP9	Elongation factor G, mitochondrial	GFM1						0.000111343
O15460	Prolyl 4-hydroxylase subunit alpha-2	P4HA2						0.000105361
Q92643	GPI-anchor transamidase	PIGK						0.00010056
Q9UIA9	Exportin-7	XPO7						9.89428e-05
O43615	Mitochondrial import inner membrane translocase subunit TIM44	TIMM44						9.76678e-05
P22090	40S ribosomal protein S4, Y isoform 1	RPS4Y1						8.52285e-05
Q5T4S7	E3 ubiquitin-protein ligase UBR4	UBR4						8.42342e-05
O00217	NADH dehydrogenase [ubiquinone] iron-sulfur protein 8, mitochondrial	NDUFS8						8.4066e-05
P19404	NADH dehydrogenase [ubiquinone] flavoprotein 2, mitochondrial	NDUFV2						7.63553e-05
Q9H9Q2	COP9 signalosome complex subunit 7b	COPS7B						7.22479e-05
Q13085	Acetyl-CoA carboxylase 1	ACACA						7.04194e-05
P78527	DNA-dependent protein kinase catalytic subunit	PRKDC						7.01931e-05
Q9H7B2	Ribosome production factor 2 homolog	RPF2						6.97665e-05
Q13641	Trophoblast glycoprotein	TPBG						6.14642e-05
P46108	Adapter molecule crk	CRK						6.1377e-05
P33993	DNA replication licensing factor MCM7	MCM7						6.04788e-05
Q96KP1	Exocyst complex component 2	EXOC2						6.0065e-05
Q8TC07	TBC1 domain family member 15	TBC1D15						5.52391e-05
Q6NUM9	All-trans-retinol 13,14-reductase	RETSAT						5.47282e-05
Q9Y6B6	GTP-binding protein SAR1b	SAR1B						5.43833e-05
Q8N1F7	Nuclear pore complex protein Nup93	NUP93						4.96033e-05
Q9Y295	Developmentally-regulated GTP-binding protein 1	DRG1						4.74601e-05
Q9H583	HEAT repeat-containing protein 1	HEATR1						4.69639e-05
Q9H9A5	CCR4-NOT transcription complex subunit 10	CNOT10						4.54944e-05
Q9UBB6	Neurochondrin	NCDN						4.51675e-05
Q6P3W7	SCY1-like protein 2	SCYL2						4.443e-05
P14735	Insulin-degrading enzyme	IDE						4.15727e-05
O95208	Epsin-2	EPN2						3.84365e-05
Q96QU8	Exportin-6	XPO6						3.47895e-05
Q9UID3	Vacuolar protein sorting-associated protein 51 homolog	VPS51						3.30429e-05
Q92530	Proteasome inhibitor PI31 subunit	PSMF1						3.0534e-05
Q9HAV4	Exportin-5	XPO5						2.85291e-05
O95299	NADH dehydrogenase [ubiquinone] 1 alpha subcomplex subunit 10, mitochondrial	NDUFA10						2.83873e-05
Q9H9T3	Elongator complex protein 3	ELP3						2.83733e-05
Q8NCG7	Sn1-specific diacylglycerol lipase beta	DAGLB						2.53855e-05
Q9BUJ2	Heterogeneous nuclear ribonucleoprotein U-like protein 1	HNRNPUL1						2.36969e-05
Q96K76	Ubiquitin carboxyl-terminal hydrolase 47	USP47						2.35265e-05
O43432	Eukaryotic translation initiation factor 4 gamma 3	EIF4G3						1.49591e-05
Q9BSJ2	Gamma-tubulin complex component 2	TUBGCP2						1.26836e-05
Q9BPZ7	Target of rapamycin complex 2 subunit MAPKAP1	MAPKAP1						1.18278e-05
Q9Y263	Phospholipase A-2-activating protein	PLAA						8.35828e-06
Q9NXF1	Testis-expressed protein 10	TEX10						7.9414e-06
P49354	Protein farnesyltransferase/geranylgeranyltransferase type-1 subunit alpha	FNTA						not quantified
P27449	V-type proton ATPase 16 kDa proteolipid subunit	ATP6V0C						0.0109197
Q14108	Lysosome membrane protein 2	SCARB2						0.00819697
Q9Y3Y2	Chromatin target of PRMT1 protein	CHTOP						0.00646538
P62837	Ubiquitin-conjugating enzyme E2 D2	UBE2D2						0.00512375
B4DGK4	Alternative protein SYT7	SYT7						0.00446435
O43759	Synaptogyrin-1	SYNGR1						0.00343097
P29373	Cellular retinoic acid-binding protein 2	CRABP2						0.00292411
Q8TBQ9	Protein kish-A	TMEM167A						0.00280545
Q9BQB6	Vitamin K epoxide reductase complex subunit 1	VKORC1						0.00271737
P30049	ATP synthase subunit delta, mitochondrial	ATP5F1D						0.00218293
P14635	G2/mitotic-specific cyclin-B1	CCNB1						0.00211231
Q9BRA2	Thioredoxin domain-containing protein 17	TXNDC17						0.00186226
Q15370	Elongin-B	ELOB						0.00168857
O60831	PRA1 family protein 2	PRAF2						0.00164968
P61201	COP9 signalosome complex subunit 2	COPS2						0.00160017
P01591	Immunoglobulin J chain	JCHAIN						0.0015392
Q12907	Vesicular integral-membrane protein VIP36	LMAN2						0.00141548
P49841	Glycogen synthase kinase-3 beta	GSK3B						0.00133667
Q15363	Transmembrane emp24 domain-containing protein 2	TMED2						0.00124975
Q15904	V-type proton ATPase subunit S1	ATP6AP1						0.00124285
Q5XKP0	MICOS complex subunit MIC13	MICOS13						0.00114411
Q96FZ7	Charged multivesicular body protein 6	CHMP6						0.00110095
O75964	ATP synthase subunit g, mitochondrial	ATP5MG						0.00107279
Q49AA0	Zinc finger protein 69 homolog	ZFP69						0.00101034
I1SRC5	UBE2L3/KRAS fusion protein							0.0010098
Q969V3	Nicalin	NCLN						0.000982564
A0A1W2PP87	Guanine nucleotide-binding protein G(o) subunit alpha (Fragment)	GNAO1						0.000973471
Q14914	Prostaglandin reductase 1	PTGR1						0.000943415
P47813	Eukaryotic translation initiation factor 1A, X-chromosomal	EIF1AX						0.000930617
O60925	Prefoldin subunit 1	PFDN1						0.000926582
O00233	26S proteasome non-ATPase regulatory subunit 9	PSMD9						0.000925138
P53634	Dipeptidyl peptidase 1	CTSC						0.000882873
Q8N5M9	Protein jagunal homolog 1	JAGN1						0.000766213
P10606	Cytochrome c oxidase subunit 5B, mitochondrial	COX5B						0.000700605
P56556	NADH dehydrogenase [ubiquinone] 1 alpha subcomplex subunit 6	NDUFA6						0.000662349
P09914	Interferon-induced protein with tetratricopeptide repeats 1	IFIT1						0.000656061
P32322	Pyrroline-5-carboxylate reductase 1, mitochondrial	PYCR1						0.0006531
Q9NR28	Diablo homolog, mitochondrial	DIABLO						0.000644047
Q9UJS0	Calcium-binding mitochondrial carrier protein Aralar2	SLC25A13						0.000629336
P17812	CTP synthase 1	CTPS1						0.000626494
Q9H9B4	Sideroflexin-1	SFXN1						0.000603669
P46109	Crk-like protein	CRKL						0.000601412
O75489	NADH dehydrogenase [ubiquinone] iron-sulfur protein 3, mitochondrial	NDUFS3						0.000588051
O00442	RNA 3'-terminal phosphate cyclase	RTCA						0.000587719
Q9Y5M8	Signal recognition particle receptor subunit beta	SRPRB						0.000570633
O75844	CAAX prenyl protease 1 homolog	ZMPSTE24						0.000553782
Q9P287	BRCA2 and CDKN1A-interacting protein	BCCIP						0.000545158
O75787	Renin receptor	ATP6AP2						0.000511677
Q00796	Sorbitol dehydrogenase	SORD						0.000494335
Q96M27	Protein PRRC1	PRRC1						0.000469987
Q7L523	Ras-related GTP-binding protein A	RRAGA						0.000468802
P42765	3-ketoacyl-CoA thiolase, mitochondrial	ACAA2						0.000460356
P14384	Carboxypeptidase M	CPM						0.000456893
Q07812	Apoptosis regulator BAX	BAX						0.000439272
Q13325	Interferon-induced protein with tetratricopeptide repeats 5	IFIT5						0.000435284
O75477	Erlin-1	ERLIN1						0.000432301
Q9NQX7	Integral membrane protein 2C	ITM2C						0.000413684
P51911	Calponin-1	CNN1						0.000411531
Q16698	2,4-dienoyl-CoA reductase, mitochondrial	DECR1						0.000397527
Q13057	Bifunctional coenzyme A synthase	COASY						0.000394119
Q8NB16	Mixed lineage kinase domain-like protein	MLKL						0.00036912
P50213	Isocitrate dehydrogenase [NAD] subunit alpha, mitochondrial	IDH3A						0.000361872
Q6PIU2	Neutral cholesterol ester hydrolase 1	NCEH1						0.000354346
P27361	Mitogen-activated protein kinase 3	MAPK3						0.000347402
Q9BSU1	UPF0183 protein C16orf70	C16orf70						0.000329475
O00178	GTP-binding protein 1	GTPBP1						0.000325474
P50281	Matrix metalloproteinase-14	MMP14						0.000317172
O14530	Thioredoxin domain-containing protein 9	TXNDC9						0.000298972
Q9NUQ9	Protein FAM49B	FAM49B						0.000285374
Q14558	Phosphoribosyl pyrophosphate synthase-associated protein 1	PRPSAP1						0.000275074
Q13488	V-type proton ATPase 116 kDa subunit a isoform 3	TCIRG1						0.00025425
Q9UN37	Vacuolar protein sorting-associated protein 4A	VPS4A						0.00025091
Q15165	Serum paraoxonase/arylesterase 2	PON2						0.000250214
P22307	Non-specific lipid-transfer protein	SCP2						0.000242288
Q9Y2T2	AP-3 complex subunit mu-1	AP3M1						0.000240579
P10515	Dihydrolipoyllysine-residue acetyltransferase component of pyruvate dehydrogenase complex, mitochondrial	DLAT						0.000237367
Q9H269	Vacuolar protein sorting-associated protein 16 homolog	VPS16						0.00023256
P10619	Lysosomal protective protein	CTSA						0.000226394
O94776	Metastasis-associated protein MTA2	MTA2						0.000221893
P61916	NPC intracellular cholesterol transporter 2	NPC2						0.000220781
P18031	Tyrosine-protein phosphatase non-receptor type 1	PTPN1						0.000219532
P19367	Hexokinase-1	HK1						0.000202156
P04181	Ornithine aminotransferase, mitochondrial	OAT						0.000192102
Q9NT62	Ubiquitin-like-conjugating enzyme ATG3	ATG3						0.000181075
Q4G0F5	Vacuolar protein sorting-associated protein 26B	VPS26B						0.000179362
Q9NVZ3	Adaptin ear-binding coat-associated protein 2	NECAP2						0.000176875
Q8TEQ6	Gem-associated protein 5	GEMIN5						0.000165046
Q9NYR9	NF-kappa-B inhibitor-interacting Ras-like protein 2	NKIRAS2						0.000161588
Q92600	CCR4-NOT transcription complex subunit 9	CNOT9						0.000158667
Q9UPT5	Exocyst complex component 7	EXOC7						0.0001578
P49821	NADH dehydrogenase [ubiquinone] flavoprotein 1, mitochondrial	NDUFV1						0.000151967
Q8WXF1	Paraspeckle component 1	PSPC1						0.00015075
Q8NBJ5	Procollagen galactosyltransferase 1	COLGALT1						0.000147675
Q99471	Prefoldin subunit 5	PFDN5						0.000146947
Q9NQG5	Regulation of nuclear pre-mRNA domain-containing protein 1B	RPRD1B						0.000142995
Q9Y6N5	Sulfide:quinone oxidoreductase, mitochondrial	SQOR						0.000141893
Q9Y6E2	Basic leucine zipper and W2 domain-containing protein 2	BZW2						0.000141696
P36776	Lon protease homolog, mitochondrial	LONP1						0.000138944
Q9Y450	HBS1-like protein	HBS1L						0.00013703
Q8TBX8	Phosphatidylinositol 5-phosphate 4-kinase type-2 gamma	PIP4K2C						0.000133243
Q9UBB4	Ataxin-10	ATXN10						0.000132113
Q8TEX9	Importin-4	IPO4						0.000130391
Q9BXB5	Oxysterol-binding protein-related protein 10	OSBPL10						0.000109648
Q9H1I8	Activating signal cointegrator 1 complex subunit 2	ASCC2						0.000109305
Q0VDF9	Heat shock 70 kDa protein 14	HSPA14						0.00010597
Q9BWS9	Chitinase domain-containing protein 1	CHID1						0.00010444
Q9NVG8	TBC1 domain family member 13	TBC1D13						0.000103062
O60568	Multifunctional procollagen lysine hydroxylase and glycosyltransferase LH3	PLOD3						0.000102666
O00139	Kinesin-like protein KIF2A	KIF2A						9.97036e-05
Q99598	Translin-associated protein X	TSNAX						9.81256e-05
P30740	Leukocyte elastase inhibitor	SERPINB1						9.14217e-05
P48681	Nestin	NES						8.83852e-05
Q96HR9	Receptor expression-enhancing protein 6	REEP6						8.50057e-05
P49770	Translation initiation factor eIF-2B subunit beta	EIF2B2						8.1922e-05
Q9NXR7	BRISC and BRCA1-A complex member 2	BABAM2						8.04244e-05
P34897	Serine hydroxymethyltransferase, mitochondrial	SHMT2						7.84126e-05
Q9UFH2	Dynein heavy chain 17, axonemal	DNAH17						7.19415e-05
Q86UP2	Kinectin	KTN1						7.1313e-05
Q6YHK3	CD109 antigen	CD109						6.69448e-05
O43264	Centromere/kinetochore protein zw10 homolog	ZW10						6.50996e-05
Q7Z3C6	Autophagy-related protein 9A	ATG9A						6.20474e-05
Q8N163	Cell cycle and apoptosis regulator protein 2	CCAR2						5.73245e-05
Q9NPH2	Inositol-3-phosphate synthase 1	ISYNA1						5.66787e-05
Q92576	PHD finger protein 3	PHF3						5.49034e-05
Q15006	ER membrane protein complex subunit 2	EMC2						4.95696e-05
Q96AQ6	Pre-B-cell leukemia transcription factor-interacting protein 1	PBXIP1						4.83355e-05
Q15555	Microtubule-associated protein RP/EB family member 2	MAPRE2						4.61419e-05
O43592	Exportin-T	XPOT						4.56337e-05
O94874	E3 UFM1-protein ligase 1	UFL1						4.56193e-05
Q14156	Protein EFR3 homolog A	EFR3A						4.44374e-05
Q96KA5	Cleft lip and palate transmembrane protein 1-like protein	CLPTM1L						3.89979e-05
Q59FG2	Low density lipoprotein-related protein 1 variant (Fragment)							3.10393e-05
O95486	Protein transport protein Sec24A	SEC24A						2.66777e-05
Q5VWJ9	Sorting nexin-30	SNX30						2.58079e-05
Q9UBV2	Protein sel-1 homolog 1	SEL1L						2.48244e-05
Q02241	Kinesin-like protein KIF23	KIF23						2.20389e-05
Q9Y2Z4	Tyrosine--tRNA ligase, mitochondrial	YARS2						1.97168e-05
Q8NFF5	FAD synthase	FLAD1						1.86509e-05
O75643	U5 small nuclear ribonucleoprotein 200 kDa helicase	SNRNP200						1.66898e-05
Q9UBU9	Nuclear RNA export factor 1	NXF1						1.56449e-05
Q5VYK3	Proteasome adapter and scaffold protein ECM29	ECPAS						1.45152e-05
Q15642	Cdc42-interacting protein 4	TRIP10						1.43387e-05
Q9UI26	Importin-11	IPO11						8.74671e-06
Q9H270	Vacuolar protein sorting-associated protein 11 homolog	VPS11						7.81189e-06
Q63HN8	E3 ubiquitin-protein ligase RNF213	RNF213						7.87418e-07
Q10570	Cleavage and polyadenylation specificity factor subunit 1	CPSF1						not quantified
Q5CZB5	Uncharacterized protein DKFZp686M0430	DKFZp686M0430						not quantified
O60645	Exocyst complex component 3	EXOC3						not quantified
Q1KMD3	Heterogeneous nuclear ribonucleoprotein U-like protein 2	HNRNPUL2						not quantified
Q5TFE4	5'-nucleotidase domain-containing protein 1	NT5DC1						not quantified
Q9BT73	Proteasome assembly chaperone 3	PSMG3						not quantified
Q96QR8	Transcriptional activator protein Pur-beta	PURB						not quantified
P52735	Guanine nucleotide exchange factor VAV2	VAV2						not quantified
A4UCU2	Beta-4 tubulin (Fragment)							0.250844
O43209	Tubulin beta chain (Fragment)							0.166889
A0A2R8YDS3	Paraplegin (Fragment)	SPG7						0.0342889
H3BT32	Fanconi anemia group A protein (Fragment)	FANCA						0.00840027
P13164	Interferon-induced transmembrane protein 1	IFITM1						0.00775873
P00846	ATP synthase subunit a	MT-ATP6						0.00548547
Q7LBR1	Charged multivesicular body protein 1b	CHMP1B						0.0026643
Q969E2	Secretory carrier-associated membrane protein 4	SCAMP4						0.00250045
P48594	Serpin B4	SERPINB4						0.00236752
P63165	Small ubiquitin-related modifier 1	SUMO1						0.00236567
P61960	Ubiquitin-fold modifier 1	UFM1						0.00218912
P29034	Protein S100-A2	S100A2						0.00202585
Q96A72	Protein mago nashi homolog 2	MAGOHB						0.00169864
Q8N6L1	Keratinocyte-associated protein 2	KRTCAP2						0.00168236
Q5BJH7	Protein YIF1B	YIF1B						0.00159858
O75323	Protein NipSnap homolog 2	NIPSNAP2						0.00154294
Q99720	Sigma non-opioid intracellular receptor 1	SIGMAR1						0.0014537
Q15005	Signal peptidase complex subunit 2	SPCS2						0.00134996
O43617	Trafficking protein particle complex subunit 3	TRAPPC3						0.00122985
Q93096	Protein tyrosine phosphatase type IVA 1	PTP4A1						0.00109706
Q5BJF2	Sigma intracellular receptor 2	TMEM97						0.00109105
Q9BYD3	39S ribosomal protein L4, mitochondrial	MRPL4						0.00106358
Q9BRR6	ADP-dependent glucokinase	ADPGK						0.00106143
Q9Y3B8	Oligoribonuclease, mitochondrial	REXO2						0.00100177
P26885	Peptidyl-prolyl cis-trans isomerase FKBP2	FKBP2						0.000959785
Q9UDW1	Cytochrome b-c1 complex subunit 9	UQCR10						0.000911757
Q53S58	Transmembrane protein 177	TMEM177						0.000894763
P54619	5'-AMP-activated protein kinase subunit gamma-1	PRKAG1						0.000858996
O75223	Gamma-glutamylcyclotransferase	GGCT						0.000771553
Q99426	Tubulin-folding cofactor B	TBCB						0.000755314
Q86X83	COMM domain-containing protein 2	COMMD2						0.000730819
Q70IA6	MOB kinase activator 2	MOB2						0.000641576
Q9UHG3	Prenylcysteine oxidase 1	PCYOX1						0.000630681
P08754	Guanine nucleotide-binding protein G(i) subunit alpha	GNAI3						0.000599713
Q6ZP45	cDNA FLJ26517 fis, clone KDN07769							0.000575461
Q96AJ9	Vesicle transport through interaction with t-SNAREs homolog 1A	VTI1A						0.000570721
Q9Y371	Endophilin-B1	SH3GLB1						0.000558879
Q8IZP0	Abl interactor 1	ABI1						0.00055118
Q9Y3A5	Ribosome maturation protein SBDS	SBDS						0.000538828
Q9BUN8	Derlin-1	DERL1						0.000536501
Q15126	Phosphomevalonate kinase	PMVK						0.00052324
Q7Z7H5	Transmembrane emp24 domain-containing protein 4	TMED4						0.000521405
O94903	Pyridoxal phosphate homeostasis protein	PLPBP						0.000472014
Q9BQ04	RNA-binding protein 4B	RBM4B						0.000457577
P13716	Delta-aminolevulinic acid dehydratase	ALAD						0.000455635
Q9HC35	Echinoderm microtubule-associated protein-like 4	EML4						0.000454832
Q16718	NADH dehydrogenase [ubiquinone] 1 alpha subcomplex subunit 5	NDUFA5						0.000448732
Q13011	Delta(3,5)-Delta(2,4)-dienoyl-CoA isomerase, mitochondrial	ECH1						0.000422163
P53007	Tricarboxylate transport protein, mitochondrial	SLC25A1						0.000410816
O75306	NADH dehydrogenase [ubiquinone] iron-sulfur protein 2, mitochondrial	NDUFS2						0.000407412
Q16643	Drebrin	DBN1						0.000401248
Q9BTE1	Dynactin subunit 5	DCTN5						0.000401159
Q9Y570	Protein phosphatase methylesterase 1	PPME1						0.000394737
P51648	Aldehyde dehydrogenase family 3 member A2	ALDH3A2						0.000393242
Q08209	Serine/threonine-protein phosphatase 2B catalytic subunit alpha isoform	PPP3CA						0.00039208
O43765	Small glutamine-rich tetratricopeptide repeat-containing protein alpha	SGTA						0.000366984
O60547	GDP-mannose 4,6 dehydratase	GMDS						0.000358355
Q86X76	Deaminated glutathione amidase	NIT1						0.000343044
A6NHQ2	rRNA/tRNA 2'-O-methyltransferase fibrillarin-like protein 1	FBLL1						0.000337194
Q9BW83	Intraflagellar transport protein 27 homolog	IFT27						0.000323884
Q96RS6	NudC domain-containing protein 1	NUDCD1						0.000322091
Q9Y2Q3	Glutathione S-transferase kappa 1	GSTK1						0.000317081
Q9UK41	Vacuolar protein sorting-associated protein 28 homolog	VPS28						0.000310607
Q9H2U2	Inorganic pyrophosphatase 2, mitochondrial	PPA2						0.000307646
Q16537	Serine/threonine-protein phosphatase 2A 56 kDa regulatory subunit epsilon isoform	PPP2R5E						0.000289956
P47985	Cytochrome b-c1 complex subunit Rieske, mitochondrial	UQCRFS1						0.000283134
Q9Y646	Carboxypeptidase Q	CPQ						0.000268699
Q13363	C-terminal-binding protein 1	CTBP1						0.000262887
P19525	Interferon-induced, double-stranded RNA-activated protein kinase	EIF2AK2						0.000246468
Q9Y3A6	Transmembrane emp24 domain-containing protein 5	TMED5						0.000245219
Q03426	Mevalonate kinase	MVK						0.000244408
O43837	Isocitrate dehydrogenase [NAD] subunit beta, mitochondrial	IDH3B						0.000239297
P12429	Annexin A3	ANXA3						0.000229506
Q12800	Alpha-globin transcription factor CP2	TFCP2						0.000219554
P11172	Uridine 5'-monophosphate synthase	UMPS						0.000210004
O43493	Trans-Golgi network integral membrane protein 2	TGOLN2						0.000209567
P42126	Enoyl-CoA delta isomerase 1, mitochondrial	ECI1						0.000205469
Q8NCW5	NAD(P)H-hydrate epimerase	NAXE						0.000198494
Q9NVI7	ATPase family AAA domain-containing protein 3A	ATAD3A						0.000195523
P10644	cAMP-dependent protein kinase type I-alpha regulatory subunit	PRKAR1A						0.000183338
Q15629	Translocating chain-associated membrane protein 1	TRAM1						0.000179309
P57678	Gem-associated protein 4	GEMIN4						0.000173883
B4DVA7	Beta-hexosaminidase							0.00017135
P50479	PDZ and LIM domain protein 4	PDLIM4						0.000170292
O43286	Beta-1,4-galactosyltransferase 5	B4GALT5						0.000168104
Q9UHD9	Ubiquilin-2	UBQLN2						0.000160051
Q12874	Splicing factor 3A subunit 3	SF3A3						0.000154603
P19634	Sodium/hydrogen exchanger 1	SLC9A1						0.000153827
Q8WYA6	Beta-catenin-like protein 1	CTNNBL1						0.000150235
Q9BSD7	Cancer-related nucleoside-triphosphatase	NTPCR						0.000149903
P49585	Choline-phosphate cytidylyltransferase A	PCYT1A						0.000143654
Q13049	E3 ubiquitin-protein ligase TRIM32	TRIM32						0.000143313
Q658Y4	Protein FAM91A1	FAM91A1						0.000141051
Q9HAV7	GrpE protein homolog 1, mitochondrial	GRPEL1						0.000140039
Q9BRX8	Peroxiredoxin-like 2A	PRXL2A						0.000139047
O15294	UDP-N-acetylglucosamine--peptide N-acetylglucosaminyltransferase 110 kDa subunit	OGT						0.000136029
O95219	Sorting nexin-4	SNX4						0.000134613
Q15437	Protein transport protein Sec23B	SEC23B						0.000130387
P47895	Aldehyde dehydrogenase family 1 member A3	ALDH1A3						0.000124201
Q86TI2	Dipeptidyl peptidase 9	DPP9						0.000122591
Q8IWT6	Volume-regulated anion channel subunit LRRC8A	LRRC8A						0.000120369
Q96JJ7	Protein disulfide-isomerase TMX3	TMX3						0.000118454
P35914	Hydroxymethylglutaryl-CoA lyase, mitochondrial	HMGCL						0.000115545
Q9NR50	Translation initiation factor eIF-2B subunit gamma	EIF2B3						0.000109084
P02751	Fibronectin	FN1						0.000108635
Q12931	Heat shock protein 75 kDa, mitochondrial	TRAP1						0.000106444
P21912	Succinate dehydrogenase [ubiquinone] iron-sulfur subunit, mitochondrial	SDHB						9.7571e-05
P20674	Cytochrome c oxidase subunit 5A, mitochondrial	COX5A						9.56658e-05
Q9H9C1	Spermatogenesis-defective protein 39 homolog	VIPAS39						9.07605e-05
P61011	Signal recognition particle 54 kDa protein	SRP54						8.88972e-05
Q9Y376	Calcium-binding protein 39	CAB39						8.88034e-05
P04066	Tissue alpha-L-fucosidase	FUCA1						8.69697e-05
Q13042	Cell division cycle protein 16 homolog	CDC16						8.66741e-05
Q9Y2Q5	Ragulator complex protein LAMTOR2	LAMTOR2						8.6649e-05
Q13362	Serine/threonine-protein phosphatase 2A 56 kDa regulatory subunit gamma isoform	PPP2R5C						8.61771e-05
Q8N2K0	Lysophosphatidylserine lipase ABHD12	ABHD12						8.51766e-05
Q4KWH8	1-phosphatidylinositol 4,5-bisphosphate phosphodiesterase eta-1	PLCH1						8.38952e-05
Q16891	MICOS complex subunit MIC60	IMMT						8.21109e-05
P07948	Tyrosine-protein kinase Lyn	LYN						8.18569e-05
Q96HV5	Transmembrane protein 41A	TMEM41A						8.16195e-05
Q9UEU0	Vesicle transport through interaction with t-SNAREs homolog 1B	VTI1B						8.15666e-05
Q05397	Focal adhesion kinase 1	PTK2						7.23122e-05
P33992	DNA replication licensing factor MCM5	MCM5						6.78405e-05
Q14739	Delta(14)-sterol reductase LBR	LBR						6.6628e-05
Q9UJU6	Drebrin-like protein	DBNL						6.45564e-05
Q8TF05	Serine/threonine-protein phosphatase 4 regulatory subunit 1	PPP4R1						6.20678e-05
P0DOX5	Immunoglobulin gamma-1 heavy chain							6.11178e-05
[truncated: 92 more rows]
