# Supplementary material for: Mass Spectrometry-Based Characterization of the Virion Proteome, Phosphoproteome, and Associated Kinase Activity of Human Cytomegalovirus
Source: Microorganisms. 2020 May 30;8(6):820. doi: 10.3390/microorganisms8060820 (PMC7357008; doi:10.3390/microorganisms8060820)
Supplement: Supplementary file 1 [file microorganisms-08-00820-s001.zip › Table S3.xlsx]

## Sheet: Legend
Table S3: Phosphosites identified in viral proteins from purified HCMV virions
The phosphorylated sites identified in Rieder et al. and this study are listed. Only phosphosites with localisation probabilities above 75% were taken into account. In the first sheet, identified phosphosites are grouped according to their localisation within virion. In the following sheets, individual proteins are presented with the phosphosites identified in virions (Rieder et al. and this stud…
	phosphosite ID in Rieder et al. (site probability ≥ 75%)
	phosphosite ID in 3 replicates in this study (Couté et al.) (site probability ≥ 75%)
	phosphosite ID in 2 replicates in this study (Couté et al.) (site probability ≥ 75%)
	phosphosite ID in 1 replicate in this study (Couté et al.) (site probability ≥ 75%)
	phosphosite ID in Oberstein et al. (site probability ≥ 75%)
	phosphosite ID in other work
#	Viral protein never identified in virions

## Sheet: Virion phosphosites
Uniprot accession	Virion location	Protein name	Gene name	Phosphosite	Rieder et al.	Couté et al.
P16729	Capsid	Major capsid protein	UL86 / MCP	S102
P16726	Capsid	Capsid vertex component 2	UL77 / CVC2	S101
P16726	Capsid	Capsid vertex component 2	UL77 / CVC2	S116
B8YEA6-P16753	Capsid	Capsid scaffolding protein	UL80/UL80.5	S130-S465
B8YEA6-P16753	Capsid	Capsid scaffolding protein	UL80/UL80.5	S139-S474
B8YEA6-P16753	Capsid	Capsid scaffolding protein	UL80/UL80.5	S186-S521
B8YEA6-P16753	Capsid	Capsid scaffolding protein	UL80/UL80.5	S187-S522
B8YEA6-P16753	Capsid	Capsid scaffolding protein	UL80/UL80.5	S209-S544
B8YEA6-P16753	Capsid	Capsid scaffolding protein	UL80/UL80.5	S213-S548
P16728	Capsid	Triplex capsid protein 2	UL85 / TRX2	T252
P16799	Capsid	Capsid vertex component 1	UL93 / CVC1	S69
P16799	Capsid	Capsid vertex component 1	UL93 / CVC1	S450
P16808	Envelope	Protein IRL10	RL10 / TRL10	T110
P16808	Envelope	Protein IRL10	RL10 / TRL10	T161
P16733	Envelope	Envelope glycoprotein M	UL100 / gM	S339
P16733	Envelope	Envelope glycoprotein M	UL100 / gM	S347
P69338	Envelope	Envelope glycoprotein UL132	UL132	S133
P69338	Envelope	Envelope glycoprotein UL132	UL132	S137
P69338	Envelope	Envelope glycoprotein UL132	UL132	S209
P69338	Envelope	Envelope glycoprotein UL132	UL132	S215
P69338	Envelope	Envelope glycoprotein UL132	UL132	S218
P69338	Envelope	Envelope glycoprotein UL132	UL132	Y269
O39920	Envelope	Protein UL41A	UL41A	T57
O39920	Envelope	Protein UL41A	UL41A	S59
O39920	Envelope	Protein UL41A	UL41A	S74
P06473	Envelope	Envelope glycoprotein B	UL55 / gB	S816
P06473	Envelope	Envelope glycoprotein B	UL55 / gB	Y818
P06473	Envelope	Envelope glycoprotein B	UL55 / gB	S900
P09715	Tegument	Protein IRS1	IRS1	S721
P16760	Tegument	Protein UL24	UL24	S24
P16760	Tegument	Protein UL24	UL24	S42
P16760	Tegument	Protein UL24	UL24	S51
P16760	Tegument	Protein UL24	UL24	S140
P16761	Tegument	Phosphoprotein 85	UL25 / pp85	S23
P16761	Tegument	Phosphoprotein 85	UL25 / pp85	S24
P16761	Tegument	Phosphoprotein 85	UL25 / pp85	T28
P16761	Tegument	Phosphoprotein 85	UL25 / pp85	S59
P16761	Tegument	Phosphoprotein 85	UL25 / pp85	Y61
P16761	Tegument	Phosphoprotein 85	UL25 / pp85	S70
P16761	Tegument	Phosphoprotein 85	UL25 / pp85	S108
P16761	Tegument	Phosphoprotein 85	UL25 / pp85	S143
P16761	Tegument	Phosphoprotein 85	UL25 / pp85	S144
P16761	Tegument	Phosphoprotein 85	UL25 / pp85	S147
P16761	Tegument	Phosphoprotein 85	UL25 / pp85	S160
P16761	Tegument	Phosphoprotein 85	UL25 / pp85	S176
P16761	Tegument	Phosphoprotein 85	UL25 / pp85	S180
P16761	Tegument	Phosphoprotein 85	UL25 / pp85	S526
P16761	Tegument	Phosphoprotein 85	UL25 / pp85	S582
P16761	Tegument	Phosphoprotein 85	UL25 / pp85	S625
P16761	Tegument	Phosphoprotein 85	UL25 / pp85	S651
P08318	Tegument	Large structural phosphoprotein	UL32 / pp150	S350
P08318	Tegument	Large structural phosphoprotein	UL32 / pp150	S426
P08318	Tegument	Large structural phosphoprotein	UL32 / pp150	S427
P08318	Tegument	Large structural phosphoprotein	UL32 / pp150	T443
P08318	Tegument	Large structural phosphoprotein	UL32 / pp150	S497
P08318	Tegument	Large structural phosphoprotein	UL32 / pp150	S504
P08318	Tegument	Large structural phosphoprotein	UL32 / pp150	S528
P08318	Tegument	Large structural phosphoprotein	UL32 / pp150	S533
P08318	Tegument	Large structural phosphoprotein	UL32 / pp150	S535
P08318	Tegument	Large structural phosphoprotein	UL32 / pp150	S536
P08318	Tegument	Large structural phosphoprotein	UL32 / pp150	T549
P08318	Tegument	Large structural phosphoprotein	UL32 / pp150	T556
P08318	Tegument	Large structural phosphoprotein	UL32 / pp150	T705
P08318	Tegument	Large structural phosphoprotein	UL32 / pp150	S708
P08318	Tegument	Large structural phosphoprotein	UL32 / pp150	S713
P08318	Tegument	Large structural phosphoprotein	UL32 / pp150	S736
P08318	Tegument	Large structural phosphoprotein	UL32 / pp150	Y738
P08318	Tegument	Large structural phosphoprotein	UL32 / pp150	S744
P08318	Tegument	Large structural phosphoprotein	UL32 / pp150	S765
P08318	Tegument	Large structural phosphoprotein	UL32 / pp150	S854
P08318	Tegument	Large structural phosphoprotein	UL32 / pp150	S857
P08318	Tegument	Large structural phosphoprotein	UL32 / pp150	T859
P08318	Tegument	Large structural phosphoprotein	UL32 / pp150	S865
P08318	Tegument	Large structural phosphoprotein	UL32 / pp150	T868
P08318	Tegument	Large structural phosphoprotein	UL32 / pp150	S869
P08318	Tegument	Large structural phosphoprotein	UL32 / pp150	S872
P08318	Tegument	Large structural phosphoprotein	UL32 / pp150	S888
P08318	Tegument	Large structural phosphoprotein	UL32 / pp150	S901
P08318	Tegument	Large structural phosphoprotein	UL32 / pp150	S917
P08318	Tegument	Large structural phosphoprotein	UL32 / pp150	S921
P08318	Tegument	Large structural phosphoprotein	UL32 / pp150	S923
P08318	Tegument	Large structural phosphoprotein	UL32 / pp150	S966
P08318	Tegument	Large structural phosphoprotein	UL32 / pp150	S991
P08318	Tegument	Large structural phosphoprotein	UL32 / pp150	S1008
P08318	Tegument	Large structural phosphoprotein	UL32 / pp150	S1030
P16766	Tegument	Protein UL35	UL35	S477
P16766	Tegument	Protein UL35	UL35	S511
P16766	Tegument	Protein UL35	UL35	S513
P16766	Tegument	Protein UL35	UL35	S598
P16766	Tegument	Protein UL35	UL35	S624
P16782	Tegument	Ribonucleoside-diphosphate reductase large subunit-like protein	UL45 / RIR1	S51
P16782	Tegument	Ribonucleoside-diphosphate reductase large subunit-like protein	UL45 / RIR1	S95
P16782	Tegument	Ribonucleoside-diphosphate reductase large subunit-like protein	UL45 / RIR1	S141
P16782	Tegument	Ribonucleoside-diphosphate reductase large subunit-like protein	UL45 / RIR1	S156
P16784	Tegument	Inner tegument protein	UL47	S530
P16785	Tegument	Large tegument protein deneddylase	UL48	T1225
P16785	Tegument	Large tegument protein deneddylase	UL48	S1498
P16785	Tegument	Large tegument protein deneddylase	UL48	S1514
P16785	Tegument	Large tegument protein deneddylase	UL48	S2166
P16749	Tegument	mRNA export factor ICP27 homolog	UL69	S46
P16749	Tegument	mRNA export factor ICP27 homolog	UL69	S247
P16749	Tegument	mRNA export factor ICP27 homolog	UL69	S252
P16749	Tegument	mRNA export factor ICP27 homolog	UL69	S621
P16749	Tegument	mRNA export factor ICP27 homolog	UL69	S650
P16749	Tegument	mRNA export factor ICP27 homolog	UL69	S677
P16823	Tegument	Tegument protein UL51 homolog	UL71	S314
P06726	Tegument	Protein pp71	UL82 / pp71	S5
P06726	Tegument	Protein pp71	UL82 / pp71	S6
P06726	Tegument	Protein pp71	UL82 / pp71	S20
P06726	Tegument	Protein pp71	UL82 / pp71	S47
P06726	Tegument	Protein pp71	UL82 / pp71	S535
P06726	Tegument	Protein pp71	UL82 / pp71	S542
P06726	Tegument	Protein pp71	UL82 / pp71	S548
P06726	Tegument	Protein pp71	UL82 / pp71	S550
P06725	Tegument	65 kDa phosphoprotein	UL83 / pp65	T32
P06725	Tegument	65 kDa phosphoprotein	UL83 / pp65	T66
P06725	Tegument	65 kDa phosphoprotein	UL83 / pp65	S133
P06725	Tegument	65 kDa phosphoprotein	UL83 / pp65	S207
P06725	Tegument	65 kDa phosphoprotein	UL83 / pp65	S248
P06725	Tegument	65 kDa phosphoprotein	UL83 / pp65	S364
P06725	Tegument	65 kDa phosphoprotein	UL83 / pp65	T368
P06725	Tegument	65 kDa phosphoprotein	UL83 / pp65	T401
P06725	Tegument	65 kDa phosphoprotein	UL83 / pp65	S402
P06725	Tegument	65 kDa phosphoprotein	UL83 / pp65	S404
P06725	Tegument	65 kDa phosphoprotein	UL83 / pp65	S406
P06725	Tegument	65 kDa phosphoprotein	UL83 / pp65	T421
P06725	Tegument	65 kDa phosphoprotein	UL83 / pp65	S430
P06725	Tegument	65 kDa phosphoprotein	UL83 / pp65	S439
P06725	Tegument	65 kDa phosphoprotein	UL83 / pp65	S441
P06725	Tegument	65 kDa phosphoprotein	UL83 / pp65	S442
P06725	Tegument	65 kDa phosphoprotein	UL83 / pp65	S448
P06725	Tegument	65 kDa phosphoprotein	UL83 / pp65	T452
P06725	Tegument	65 kDa phosphoprotein	UL83 / pp65	T461
P06725	Tegument	65 kDa phosphoprotein	UL83 / pp65	T468
P06725	Tegument	65 kDa phosphoprotein	UL83 / pp65	S472
P06725	Tegument	65 kDa phosphoprotein	UL83 / pp65	T483
P06725	Tegument	65 kDa phosphoprotein	UL83 / pp65	T502
P06725	Tegument	65 kDa phosphoprotein	UL83 / pp65	S554
P06725	Tegument	65 kDa phosphoprotein	UL83 / pp65	T555
P16788	Tegument	Serine/threonine protein kinase UL97	UL97	S121
P16788	Tegument	Serine/threonine protein kinase UL97	UL97	S142
P16788	Tegument	Serine/threonine protein kinase UL97	UL97	T177
P16788	Tegument	Serine/threonine protein kinase UL97	UL97	S180
P16788	Tegument	Serine/threonine protein kinase UL97	UL97	S183
P16788	Tegument	Serine/threonine protein kinase UL97	UL97	S185
P13200	Tegument	Cytoplasmic envelopment protein 3	UL99 / pp28	S76
P13200	Tegument	Cytoplasmic envelopment protein 3	UL99 / pp28	S187
P09722	Tegument	Early nuclear protein HWLF1	US22	T354
P09722	Tegument	Early nuclear protein HWLF1	US22	S476
P09722	Tegument	Early nuclear protein HWLF1	US22	S477
P17151	Unknown Particle Location	Early phosphoprotein p84	UL112/UL113	S254
P19893	Unknown Particle Location	Viral transcription factor IE2	UL122	T27	identical to UL123
P13202	Unknown Particle Location	55 kDa immediate-early protein 1	UL123	T27	identical to UL122
P16755	Unknown Particle Location	Uncharacterized protein UL13	UL13	S216
P16812	Unknown Particle Location	Transcriptional regulator UL34	UL34	S63
P16812	Unknown Particle Location	Transcriptional regulator UL34	UL34	S102
P16791	Unknown Particle Location	Nuclear egress protein 2	UL50 / NEC2	S268
P16791	Unknown Particle Location	Nuclear egress protein 2	UL50 / NEC2	S324
P16791	Unknown Particle Location	Nuclear egress protein 2	UL50 / NEC2	S355
P16793	Unknown Particle Location	Packaging protein UL32 homolog	UL52	S509
P17147	Unknown Particle Location	Major DNA-binding protein	UL57 / DBP	S991
P17149	Unknown Particle Location	DNA primase	UL70	S108
P16789	Unknown Particle Location	Alkaline nuclease	UL98	S419
P16789	Unknown Particle Location	Alkaline nuclease	UL98	S423
P16789	Unknown Particle Location	Alkaline nuclease	UL98	T434
P16789	Unknown Particle Location	Alkaline nuclease	UL98	S583
P09721	Unknown Particle Location	Uncharacterized protein HVLF6	US12	S26
P69334	Unknown Particle Location	Transmembrane protein US18	US18	S6
P09703	Unknown Particle Location	G-protein coupled receptor homolog US27	US27	S355

## Sheet: Individual proteins
UL13		UL80-UL80.5
UL24		UL82
UL25		UL83
UL32		UL84
UL33		UL85
UL34		UL86
UL35		UL89
UL37 #		UL93
UL41A		UL95 #
UL43		UL97
UL44		UL98
UL45		UL99
UL46		UL100
UL47		UL112-113
UL48		UL112-113 P50 #
UL50		UL122
UL52		UL123
UL53		UL132
UL55		US12
UL56		US18
UL57		US22
UL69		US27
UL70		IRS1
UL71		RL10
UL77		TRS1

## Sheet: UL13
Uniprot accession	Protein name	Gene name	Phosphosite	Rieder et al.	Couté et al.	Oberstein et al.
P16755	Uncharacterized protein UL13	UL13	S216
P16755	Uncharacterized protein UL13	UL13	S225

## Sheet: UL24
Uniprot accession	Protein name	Gene name	Phosphosite	Rieder et al.	Couté et al.	Oberstein et al.
P16760	Protein UL24	UL24	T19
P16760	Protein UL24	UL24	S24
P16760	Protein UL24	UL24	S42
P16760	Protein UL24	UL24	S51
P16760	Protein UL24	UL24	S140

## Sheet: UL25
Uniprot accession	Protein name	Gene name	Phosphosite	Rieder et al.	Couté et al.	Oberstein et al.
P16761	Phosphoprotein 85	UL25 / pp85	S23
P16761	Phosphoprotein 85	UL25 / pp85	S24
P16761	Phosphoprotein 85	UL25 / pp85	T28
P16761	Phosphoprotein 85	UL25 / pp85	S46
P16761	Phosphoprotein 85	UL25 / pp85	S59
P16761	Phosphoprotein 85	UL25 / pp85	Y61
P16761	Phosphoprotein 85	UL25 / pp85	S70
P16761	Phosphoprotein 85	UL25 / pp85	S108
P16761	Phosphoprotein 85	UL25 / pp85	S143
P16761	Phosphoprotein 85	UL25 / pp85	S144
P16761	Phosphoprotein 85	UL25 / pp85	S147
P16761	Phosphoprotein 85	UL25 / pp85	S160
P16761	Phosphoprotein 85	UL25 / pp85	S176
P16761	Phosphoprotein 85	UL25 / pp85	S180
P16761	Phosphoprotein 85	UL25 / pp85	S526
P16761	Phosphoprotein 85	UL25 / pp85	S582
P16761	Phosphoprotein 85	UL25 / pp85	S625
P16761	Phosphoprotein 85	UL25 / pp85	S651

## Sheet: UL32
Uniprot accession	Protein name	Gene name	Phosphosite	Rieder et al.	Couté et al.	Oberstein et al.
P08318	Large structural phosphoprotein	UL32 / pp150	S335
P08318	Large structural phosphoprotein	UL32 / pp150	S350
P08318	Large structural phosphoprotein	UL32 / pp150	S426
P08318	Large structural phosphoprotein	UL32 / pp150	S427
P08318	Large structural phosphoprotein	UL32 / pp150	T443
P08318	Large structural phosphoprotein	UL32 / pp150	S497
P08318	Large structural phosphoprotein	UL32 / pp150	T501
P08318	Large structural phosphoprotein	UL32 / pp150	S504
P08318	Large structural phosphoprotein	UL32 / pp150	S528
P08318	Large structural phosphoprotein	UL32 / pp150	S533
P08318	Large structural phosphoprotein	UL32 / pp150	S535
P08318	Large structural phosphoprotein	UL32 / pp150	S536
P08318	Large structural phosphoprotein	UL32 / pp150	T549
P08318	Large structural phosphoprotein	UL32 / pp150	T556
P08318	Large structural phosphoprotein	UL32 / pp150	T705
P08318	Large structural phosphoprotein	UL32 / pp150	S708
P08318	Large structural phosphoprotein	UL32 / pp150	S713
P08318	Large structural phosphoprotein	UL32 / pp150	S736
P08318	Large structural phosphoprotein	UL32 / pp150	Y738
P08318	Large structural phosphoprotein	UL32 / pp150	S744
P08318	Large structural phosphoprotein	UL32 / pp150	S765
P08318	Large structural phosphoprotein	UL32 / pp150	T797
P08318	Large structural phosphoprotein	UL32 / pp150	S808
P08318	Large structural phosphoprotein	UL32 / pp150	S854
P08318	Large structural phosphoprotein	UL32 / pp150	S857
P08318	Large structural phosphoprotein	UL32 / pp150	T859
P08318	Large structural phosphoprotein	UL32 / pp150	S865
P08318	Large structural phosphoprotein	UL32 / pp150	T868
P08318	Large structural phosphoprotein	UL32 / pp150	S869
P08318	Large structural phosphoprotein	UL32 / pp150	S872
P08318	Large structural phosphoprotein	UL32 / pp150	S888
P08318	Large structural phosphoprotein	UL32 / pp150	S901
P08318	Large structural phosphoprotein	UL32 / pp150	S917
P08318	Large structural phosphoprotein	UL32 / pp150	S921
P08318	Large structural phosphoprotein	UL32 / pp150	S923
P08318	Large structural phosphoprotein	UL32 / pp150	S966
P08318	Large structural phosphoprotein	UL32 / pp150	S991
P08318	Large structural phosphoprotein	UL32 / pp150	S1008
P08318	Large structural phosphoprotein	UL32 / pp150	S1030

## Sheet: UL33
Uniprot accession	Protein name	Gene name	Phosphosite	Rieder et al.	Couté et al.	Oberstein et al.
P16849	G-protein coupled receptor homolog UL33	UL33	S375

## Sheet: UL34
Uniprot accession	Protein name	Gene name	Phosphosite	Rieder et al.	Couté et al.	Oberstein et al.
P16812	Transcriptional regulator UL34	UL34	S29
P16812	Transcriptional regulator UL34	UL34	S63
P16812	Transcriptional regulator UL34	UL34	S102
P16812	Transcriptional regulator UL34	UL34	S377

## Sheet: UL35
Uniprot accession	Protein name	Gene name	Phosphosite	Rieder et al.	Couté et al.	Oberstein et al.
P16766	Protein UL35	UL35	S477
P16766	Protein UL35	UL35	S511
P16766	Protein UL35	UL35	S513
P16766	Protein UL35	UL35	S598
P16766	Protein UL35	UL35	S624

[truncated: 43 more sheets: UL37#, UL41A, UL43, UL44, UL45, UL46, UL47, UL48, UL50, UL52, UL53, UL55, UL56, UL57, UL69, UL70, UL71, UL77, UL80-UL80.5, UL82 …]
