# Supplementary material for: Mass Spectrometry-Based Characterization of the Virion Proteome, Phosphoproteome, and Associated Kinase Activity of Human Cytomegalovirus
Source: Microorganisms. 2020 May 30;8(6):820. doi: 10.3390/microorganisms8060820 (PMC7357008; doi:10.3390/microorganisms8060820)
Supplement: Supplementary file 1 [file microorganisms-08-00820-s001.zip › Table S4.xlsx]

## Sheet: Host phosphosites
Table S4: Phosphosites identified in host proteins from purified HCMV virions
The phosphorylated sites identified in Rieder et al. and this study (Couté et al.)are listed. Only phosphosites with localisation probabilities above 75% were taken into account. In columns G to J is indicated the identification of the corresponding protein in the proteome of HCMV virion in different MS-based proteomic datasets.
Accession	Protein name	Gene name	Phosphosite	Rieder et al.	Couté et al.	ID in virions
						Varnum et al.	Reyda et al.	Rieder et al.	Couté et al.
Q09666	Neuroblast differentiation-associated protein AHNAK	AHNAK	S216
Q09666	Neuroblast differentiation-associated protein AHNAK	AHNAK	S5731
Q09666	Neuroblast differentiation-associated protein AHNAK	AHNAK	S135
Q09666	Neuroblast differentiation-associated protein AHNAK	AHNAK	S177
P27824	Calnexin	CANX	S583
P67870	Casein kinase II subunit beta	CSNK2B	S209
P35221	Catenin alpha-1	CTNNA1	S641
P31689	DnaJ homolog subfamily A member 1	DNAJA1	S335
O60884	DnaJ homolog subfamily A member 2	DNAJA2	S395
Q9H3Z4	DnaJ homolog subfamily C member 5	DNAJC5	S10
P29692	Elongation factor 1-delta	EEF1D	S133
P29692	Elongation factor 1-delta	EEF1D	S162
Q9H4M9	EH domain-containing protein 1	EHD1	S456
Q14315	Filamin-C	FLNC	S2233
Q14315	Filamin-C	FLNC	S2236
P61978	Heterogeneous nuclear ribonucleoprotein K	HNRNPK	S216
P05362	Intercellular adhesion molecule 1	ICAM1	T530
P08648	Integrin alpha-5	ITGA5	S127
P22059	Oxysterol-binding protein 1	OSBP	S190
P22059	Oxysterol-binding protein 1	OSBP	S193
P22059	Oxysterol-binding protein 1	OSBP	S240
P22059	Oxysterol-binding protein 1	OSBP	S351
O00264	Membrane-associated progesterone receptor component 1	PGRMC1	S181
O00264	Membrane-associated progesterone receptor component 1	PGRMC1	S57
Q9BTU6	Phosphatidylinositol 4-kinase type 2-alpha	PI4K2A	S47
Q9BTU6	Phosphatidylinositol 4-kinase type 2-alpha	PI4K2A	S51
P17252	Protein kinase C alpha type	PRKCA	S226
P62070	Ras-related protein R-Ras2	RRAS2	S186
Q9NQC3	Reticulon-4	RTN4	S15
O94979	Protein transport protein Sec31A	SEC31A	S799
O94979	Protein transport protein Sec31A	SEC31A	T1161
Q15019	Septin-2	SEPTIN2	S218
Q9BXS9	Solute carrier family 26 member 6	SLC26A6	S752
Q9UNE7	E3 ubiquitin-protein ligase CHIP	STUB1	S19
Q13509	Tubulin beta-3 chain	TUBB3	S172
Q9UPU5	Ubiquitin carboxyl-terminal hydrolase 24	USP24	S2047
P08238	Heat shock protein HSP 90-beta	HSP90AB1	S255
Q6IPH7	RPL14 protein	RPL14	S139
P60174	Triosephosphate isomerase	TPI1	S21
Q16555	Dihydropyrimidinase-related protein 2	DPYSL2	S522
Q9H223	EH domain-containing protein 4	EHD4	S459
P20042	Eukaryotic translation initiation factor 2 subunit 2	EIF2S2	S2
P02794	Ferritin heavy chain	FTH1	S179
P19338	Nucleolin	NCL	S67
P25788	Proteasome subunit alpha type-3	PSMA3	S250
P11166	Solute carrier family 2, facilitated glucose transporter member 1	SLC2A1	S226
Q9Y6M7-3	Sodium bicarbonate cotransporter 3	SLC4A7	S1010
Q07955	Serine/arginine-rich splicing factor 1	SRSF1	S199
E9PH98	Beta-alanine-activating enzyme	AASDH	T2
P19961	Alpha-amylase 2B	AMY2B	Y273
Q9NW15	Anoctamin-10	ANO10	T435
E5RIU2	ADP-ribosylation factor GTPase-activating protein 1	ARFGAP1	S3
Q5VY93	Rho guanine nucleotide exchange factor 2	ARHGEF2	S18
E7EU80	Rho guanine nucleotide exchange factor 7	ARHGEF7	S79
O76090	Bestrophin-1	BEST1	T55
Q96KV6	Putative butyrophilin subfamily 2 member A3	BTN2A3P	Y399
Q96KV6	Putative butyrophilin subfamily 2 member A3	BTN2A3P	T403
B7Z385	Adenylyl cyclase-associated protein	CAP2	S189
E7EN43	Cyclin-J-like protein	CCNJL	S214
Q8ND76	Cyclin-Y	CCNY	S328
Q8N7R7	Cyclin-Y-like protein 1	CCNYL1	S344
Q8TF46	DIS3-like exonuclease 1	DIS3L	S816
Q9Y4F1	FERM, ARHGEF and pleckstrin domain-containing protein 1	FARP1	S767
Q9Y4F2	FERM, ARHGEF and pleckstrin domain-containing protein 2	FARP2	S770
Q0JRZ9	F-BAR domain only protein 2	FCHO2	S145
A6NN73	Golgin subfamily A member 8C	GOLGA8CP	S192
Q9P2D3	HEAT repeat-containing protein 5B	HEATR5B	S159
C9J790	Kinase	IP6K2	S9
P59036	Putative uncharacterized protein encoded by LINC00310	LINC00310	T38
P59036	Putative uncharacterized protein encoded by LINC00310	LINC00310	T41
Q7L5N7	Lysophosphatidylcholine acyltransferase 2	LPCAT2	T100
P36507	Dual specificity mitogen-activated protein kinase kinase 2	MAP2K2	T98
Q7L590	Protein MCM10 homolog	MCM10	S150
Q5VVJ2	Histone H2A deubiquitinase MYSM1	MYSM1	Y752
Q330K2	NADH dehydrogenase	NDUFAF6	S172
Q8NGS5	Olfactory receptor 13C4	OR13C4	S87
Q9Y4B4	Helicase ARIP4	RAD54L2	S313
Q6PCD5	E3 ubiquitin-protein ligase RFWD3	RFWD3	S707
O76021	Ribosomal L1 domain-containing protein 1	RSL1D1	S361
Q8NET4	Retrotransposon Gag-like protein 9	RTL9	S794
Q99808	Equilibrative nucleoside transporter 1	SLC29A1	S332
Q13884	Beta-1-syntrophin	SNTB1	S389
O94964	Protein SOGA1	SOGA1	S703
Q8IYB3	Serine/arginine repetitive matrix protein 1	SRRM1	S626
Q01130	Serine/arginine-rich splicing factor 2	SRSF2	S179
Q13247	Serine/arginine-rich splicing factor 6	SRSF6	S316
P49815	Tuberin	TSC2	S341
Q8IZH2	5'-3' exoribonuclease 1	XRN1	Y435
Q8IZH2	5'-3' exoribonuclease 1	XRN1	T436
Q9UFV3	Putative uncharacterized protein DKFZp434L187		S42
A0A088AWK7	Uncharacterized protein		T168
P07355	Annexin A2	ANXA2	T19
O00571	ATP-dependent RNA helicase DDX3X	DDX3X	S152
P07900	Heat shock protein HSP 90-alpha	HSP90AA1	S263
P46940	Ras GTPase-activating-like protein IQGAP1	IQGAP1	S330
Q08431	Lactadherin	MFGE8	S42
P14618	Pyruvate kinase PKM	PKM	S37
P62136	Serine/threonine-protein phosphatase PP1-alpha catalytic subunit	PPP1CA	S2
P60174	Triosephosphate isomerase	TPI1	S58
P18206	Vinculin	VCL	S290
P08670	Vimentin	VIM	S56
P53396	ATP-citrate synthase	ACLY	S481
O43707	Alpha-actinin-4	ACTN4	Y878
Q8TD16	Protein bicaudal D homolog 2	BICD2	S582
O75369	Filamin-B	FLNB	S2478
P34932	Heat shock 70 kDa protein 4	HSPA4	S384
P04792	Heat shock protein beta-1	HSPB1	S82
P41252	Isoleucine--tRNA ligase, cytoplasmic	IARS	S1047
P35580	Myosin-10	MYH10	S1956
O00159	Unconventional myosin-Ic	MYO1C	S408
P06748	Nucleophosmin	NPM1	S4
P06748	Nucleophosmin	NPM1	S10
P06748	Nucleophosmin	NPM1	S125
O00443	Phosphatidylinositol 4-phosphate 3-kinase C2 domain-containing subunit alpha	PIK3C2A	S1553
P62140	Serine/threonine-protein phosphatase PP1-beta catalytic subunit	PPP1CB	T316
Q99460	26S proteasome non-ATPase regulatory subunit 1	PSMD1	T273
Q13200	26S proteasome non-ATPase regulatory subunit 2	PSMD2	S16
P05388	60S acidic ribosomal protein P0	RPLP0	S307
P23396	40S ribosomal protein S3	RPS3	T221
Q7KZF4	Staphylococcal nuclease domain-containing protein 1	SND1	S426
Q7KZF4	Staphylococcal nuclease domain-containing protein 1	SND1	S781
B7Z992	cDNA FLJ53698, highly similar to Gelsolin		S533
B7Z4F6	cDNA FLJ54912, highly similar to 60 kDa heat shock protein, mitochondrial		T82
Q6S8J3	POTE ankyrin domain family member E	POTEE	S971
P46379	Large proline-rich protein BAG6	BAG6	S113
P17655	Calpain-2 catalytic subunit	CAPN2	Y27
A0A024R757	Caveolin	CAV1	S6
Q03135	Caveolin-1	CAV1	S37
P06493	Cyclin-dependent kinase 1	CDK1	T14
P06493	Cyclin-dependent kinase 1	CDK1	T161
P06493	Cyclin-dependent kinase 1	CDK1	Y15
Q14247	Src substrate cortactin	CTTN	S418
Q9Y6G9	Cytoplasmic dynein 1 light intermediate chain 1	DYNC1LI1	S207
P24534	Elongation factor 1-beta	EEF1B2	S106
Q9NZN4	EH domain-containing protein 2	EHD2	S438
Q9BSJ8	Extended synaptotagmin-1	ESYT1	S1034
Q13283	Ras GTPase-activating protein-binding protein 1	G3BP1	S149
P52597	Heterogeneous nuclear ribonucleoprotein F	HNRNPF	S310
Q7Z6Z7	E3 ubiquitin-protein ligase HUWE1	HUWE1	S1907
P33176	Kinesin-1 heavy chain	KIF5B	S933
P02545	Prelamin-A/C	LMNA	S390
Q9NZM1	Myoferlin	MYOF	S174
Q9UQ80	Proliferation-associated protein 2G4	PA2G4	S2
P36871	Phosphoglucomutase-1	PGM1	S117
Q6PCE3	Glucose 1,6-bisphosphate synthase	PGM2L1	S175
O95394	Phosphoacetylglucosamine mutase	PGM3	S64
P25788	Proteasome subunit alpha type-3	PSMA3	S243
P05386	60S acidic ribosomal protein P1	RPLP1	S101
P05386	60S acidic ribosomal protein P1	RPLP1	S104
Q8N122	Regulatory-associated protein of mTOR	RPTOR	S877
P06702	Protein S100-A9	S100A9	T113
Q12765	Secernin-1	SCRN1	S322
Q9BXP5	Serrate RNA effector molecule homolog	SRRT	T544
P11388	DNA topoisomerase 2-alpha	TOP2A	S1106
O75351	Vacuolar protein sorting-associated protein 4B	VPS4B	S102
P68363	Tubulin alpha-1B chain	TUBA1B	S48
P68363	Tubulin alpha-1B chain	TUBA1B	T334
Q8ND76	Cyclin-Y	CCNY	S326
Q8N7R7	Cyclin-Y-like protein 1	CCNYL1	S344
Q9UBC2	Epidermal growth factor receptor substrate 15-like 1	EPS15L1	S229
Q9UBC2	Epidermal growth factor receptor substrate 15-like 1	EPS15L1	S255
Q15773	Myeloid leukemia factor 2	MLF2	S238
Q15124	Phosphoglucomutase-like protein 5	PGM5	S122
Q13425	Beta-2-syntrophin	SNTB2	S95
Q8IZP0	Abl interactor 1	ABI1	S183
Q9UJX2	Cell division cycle protein 23 homolog	CDC23	S588
Q92879	CUGBP Elav-like family member 1	CELF1	S28
Q13627	Dual specificity tyrosine-phosphorylation-regulated kinase 1A	DYRK1A	Y321
Q13098	COP9 signalosome complex subunit 1	GPS1	S468
P49840	Glycogen synthase kinase-3 alpha	GSK3A	Y279
Q92769	Histone deacetylase 2	HDAC2	S394
P31943	Heterogeneous nuclear ribonucleoprotein H	HNRNPH1	S104
P07948	Tyrosine-protein kinase Lyn	LYN	S13
Q9UNF1	Melanoma-associated antigen D2	MAGED2	S247
P29966	Myristoylated alanine-rich C-kinase substrate	MARCKS	S118
Q99733	Nucleosome assembly protein 1-like 4	NAP1L4	S125
P48681	Nestin	NES	S471
Q9BZF1	Oxysterol-binding protein-related protein 8	OSBPL8	S808
Q99719	Septin-5	SEPTIN5	S225
P63165	Small ubiquitin-related modifier 1	SUMO1	S2
Q01433	AMP deaminase 2	AMPD2	S190
Q15052	Rho guanine nucleotide exchange factor 6	ARHGEF6	S488
Q96G23	Ceramide synthase 2	CERS2	S341
Q9UQN3	Charged multivesicular body protein 2b	CHMP2B	S199
P54105	Methylosome subunit pICln	CLNS1A	S102
Q9UP83	Conserved oligomeric Golgi complex subunit 5	COG5	S197
Q8IYB7	DIS3-like exonuclease 2	DIS3L2	S875
Q9UM11	Fizzy-related protein homolog	FZR1	S138
Q13547	Histone deacetylase 1	HDAC1	S393
P49736	DNA replication licensing factor MCM2	MCM2	S139
P29590	Protein PML	PML	S403
Q9UKM9	RNA-binding protein Raly	RALY	S135
Q15459	Splicing factor 3A subunit 1	SF3A1	S329
Q9BX95	Sphingosine-1-phosphate phosphatase 1	SGPP1	S112
Q15477	Helicase SKI2W	SKIV2L	S256
Q5VSL9	Striatin-interacting protein 1	STRIP1	S335
Q9NS69	Mitochondrial import receptor subunit TOM22 homolog	TOMM22	S15
Q9H7D7	WD repeat-containing protein 26	WDR26	S121
B3KS64	cDNA FLJ35580 fis, clone SPLEN2006389, highly similar to FIBROMODULIN		T24
B3KS64	cDNA FLJ35580 fis, clone SPLEN2006389, highly similar to FIBROMODULIN		T26
B3KS64	cDNA FLJ35580 fis, clone SPLEN2006389, highly similar to FIBROMODULIN		T31
